# Supplementary material for: Poly[bis­(μ4-benzene-1,4-dicarboxyl­ato)(μ4-succinato)diterbium(III)]
Source: Acta Crystallogr Sect E Struct Rep Online. 2008 Apr 30;64(Pt 5):m735. doi: 10.1107/S1600536808011355 (PMC2961078; doi:10.1107/S1600536808011355)
Supplement: Supplementary file 1 [file e-64-0m735-sup1.cif]

##############################################################################
###                                                                        ###
###        Electronic paper (Acta Crystallographica Section E)             ###
###                                                                        ###
##############################################################################
#                                                                            #
# This CIF contains the data in a paper accepted for publication in Acta     #
# Crystallographica Section E. It conforms to the requirements of Notes      #
# for Authors for Section E, and has been peer reviewed under the auspices   #
# of the IUCr Commission on Journals.                                        #
#                                                                            #
# Full details of the Crystallographic Information File format               #
# are given in the paper "The Crystallographic Information File (CIF):       #
# a New Standard Archive File for Crystallography" by S. R. Hall, F. H.      #
# Allen and I. D. Brown [Acta Cryst. (1991), A47, 655-685].                  #
#                                                                            #
# The current version of the core CIF dictionary is obtainable from          #
# ftp://ftp.iucr.org/pub/cif_core.dic. The current version number is 2.4.    #
#                                                                            #
# Software is freely available for graphical display of the structure(s) in  #
# this CIF.  For information consult the CIF home page http://www.iucr.org/  #
# cif/home.html                                                              #
#                                                                            #
# This file may be used for bona fide research purposes within the           #
# scientific community so long as proper attribution is given to the journal # 
# article from which it was obtained.                                        #
#                                                                            #
##############################################################################
                                             
data_global
_audit_creation_method     'SHELXL97'
_journal_date_recd_electronic     2008-04-15
_journal_date_accepted     2008-04-21
_journal_name_full     'Acta Crystallographica, Section E'
_journal_year     2008
_journal_volume     64
_journal_issue      5
_journal_page_first     m735
_journal_page_last     m735
_journal_paper_category     QM
_journal_coeditor_code     BT2699
_publ_contact_author_name     'Professor Chun-Hui Yu'
_publ_contact_author_address
;
Department of Chemistry,
College of Chemistry and Biology,
Beihua University,
Jilin city, 132013, China
;
_publ_contact_author_email     jlschy@126.com
_publ_contact_author_fax     '?'
_publ_contact_author_phone     '?'
_publ_section_title
;
Poly[bis(\m~4~-benzene-1,4-dicarboxylato)(\m~4~-succinato)diterbium(III)]
;
loop_
    _publ_author_name
    _publ_author_address
    'Chun-Hui Yu'
;
Department of Chemistry,
College of Chemistry and Biology,
Beihua University,
Jilin City 132013
People's Republic of China
;
data_I
_audit_creation_method     SHELXL-97
_chemical_name_systematic
;
Poly[bis(\m~4~-benzene-1,4-dicarboxylato)(\m~4~-succinato)diterbium(III)]
;
_chemical_name_common     ?
_chemical_formula_moiety     'C10 H6 O6 Tb'
_chemical_formula_sum     'C10 H6 O6 Tb'
_chemical_formula_iupac     '[Tb2 (C4 H4 O4) (C8 H4 O4)2]'
_chemical_formula_weight     381.07
_chemical_melting_point     ?
_symmetry_cell_setting     orthorhombic
_symmetry_space_group_name_H-M     'P b c a'
_symmetry_space_group_name_Hall     '-P 2ac 2ab'
loop_
    _symmetry_equiv_pos_as_xyz
    'x, y, z'
    '-x+1/2, -y, z+1/2'
    'x+1/2, -y+1/2, -z'
    '-x, y+1/2, -z+1/2'
    '-x, -y, -z'
    'x-1/2, y, -z-1/2'
    '-x-1/2, y-1/2, z'
    'x, -y-1/2, z-1/2'
_cell_length_a     13.948(3)
_cell_length_b     6.8724(14)
_cell_length_c     21.844(4)
_cell_angle_alpha     90.00
_cell_angle_beta     90.00
_cell_angle_gamma     90.00
_cell_volume     2093.9(7)
_cell_formula_units_Z     8
_cell_measurement_reflns_used     15551
_cell_measurement_theta_min     3.01
_cell_measurement_theta_max     27.48
_cell_measurement_temperature     293(2)
_exptl_crystal_description     block
_exptl_crystal_colour     colorless
_exptl_crystal_size_max     0.29
_exptl_crystal_size_mid     0.27
_exptl_crystal_size_min     0.20
_exptl_crystal_density_diffrn     2.418
_exptl_crystal_density_meas     ?
_exptl_crystal_density_method     'not measured'
_exptl_crystal_F_000     1432
_exptl_absorpt_coefficient_mu     6.768
_exptl_absorpt_correction_type     'multi-scan'
_exptl_absorpt_process_details     '(ABSCOR; Higashi, 1995)'
_exptl_absorpt_correction_T_min     0.121
_exptl_absorpt_correction_T_max     0.257
_exptl_special_details
;
;
_diffrn_ambient_temperature     293(2)
_diffrn_radiation_type     MoK\a
_diffrn_radiation_wavelength     0.71073
_diffrn_radiation_source     'rotating anode'
_diffrn_radiation_monochromator     graphite
_diffrn_measurement_device_type     'Rigaku R-AXIS RAPID'
_diffrn_measurement_method     \w
_diffrn_detector_area_resol_mean     10.0
_diffrn_reflns_number     18548
_diffrn_reflns_av_R_equivalents     0.0271
_diffrn_reflns_av_sigmaI/netI     0.0153
_diffrn_reflns_theta_min     3.43
_diffrn_reflns_theta_max     27.48
_diffrn_reflns_theta_full     25.00
_diffrn_measured_fraction_theta_max     0.992
_diffrn_measured_fraction_theta_full     0.992
_diffrn_reflns_limit_h_min     -18
_diffrn_reflns_limit_h_max     18
_diffrn_reflns_limit_k_min     -8
_diffrn_reflns_limit_k_max     8
_diffrn_reflns_limit_l_min     -28
_diffrn_reflns_limit_l_max     28
_diffrn_standards_number     0
_diffrn_standards_interval_count     none
_diffrn_standards_interval_time     ?
_diffrn_standards_decay_%     0
_refine_special_details
;
Refinement of <i>F</i>^2^ against ALL reflections. The weighted <i>R</i>-factor
<i>wR</i> and goodness of fit <i>S</i> are based on <i>F</i>^2^, conventional
<i>R</i>-factors <i>R</i> are based on <i>F</i>, with <i>F</i> set to zero for
negative <i>F</i>^2^. The threshold expression of <i>F</i>^2^ >
\s(<i>F</i>^2^) is used only for calculating <i>R</i>-factors(gt) <i>etc</i>.
and is not relevant to the choice of reflections for refinement.
<i>R</i>-factors based on <i>F</i>^2^ are statistically about twice as large
as those based on <i>F</i>, and <i>R</i>- factors based on ALL data will be
even larger.
;
_reflns_number_total     2376
_reflns_number_gt     2135
_reflns_threshold_expression     I>2\s(I)
_refine_ls_structure_factor_coef     Fsqd
_refine_ls_matrix_type     full
_refine_ls_R_factor_all     0.0207
_refine_ls_R_factor_gt     0.0174
_refine_ls_wR_factor_gt     0.0399
_refine_ls_wR_factor_ref     0.0409
_refine_ls_goodness_of_fit_ref     1.072
_refine_ls_restrained_S_all     1.072
_refine_ls_number_reflns     2376
_refine_ls_number_parameters     154
_refine_ls_number_restraints     0
_refine_ls_hydrogen_treatment     constr
_refine_ls_weighting_scheme     calc
_refine_ls_weighting_details
         'calc w=1/[\s^2^(Fo^2^)+(0.0163P)^2^+4.6062P] where P=(Fo^2^+2Fc^2^)/3'
_atom_sites_solution_hydrogens     geom
_atom_sites_solution_primary     direct
_atom_sites_solution_secondary     difmap
_refine_ls_shift/su_max     0.001
_refine_ls_shift/su_mean     0.000
_refine_diff_density_max     1.095
_refine_diff_density_min     -0.437
_refine_ls_extinction_method     none
_refine_ls_extinction_coef     ?
loop_
    _atom_type_symbol
    _atom_type_description
    _atom_type_scat_dispersion_real
    _atom_type_scat_dispersion_imag
    _atom_type_scat_source
    'C' 'C' 0.0033 0.0016
                         'International Tables Vol C Tables 4.2.6.8 and 6.1.1.4'
    'H' 'H' 0.0000 0.0000
                         'International Tables Vol C Tables 4.2.6.8 and 6.1.1.4'
    'O' 'O' 0.0106 0.0060
                         'International Tables Vol C Tables 4.2.6.8 and 6.1.1.4'
    'Tb' 'Tb' -0.1723 4.1537
                         'International Tables Vol C Tables 4.2.6.8 and 6.1.1.4'
_computing_data_collection     'PROCESS-AUTO (Rigaku, 1998)'
_computing_cell_refinement     'PROCESS-AUTO (Rigaku, 1998)'
_computing_data_reduction     'PROCESS-AUTO (Rigaku, 1998)'
_computing_structure_solution     'SHELXS97 (Sheldrick, 2008)'
_computing_structure_refinement     'SHELXL97 (Sheldrick, 2008)'
_computing_molecular_graphics     'SHELXTL-Plus (Sheldrick, 2008)'
_computing_publication_material     'SHELXL97 (Sheldrick, 2008)'
loop_
    _atom_site_type_symbol
    _atom_site_label
    _atom_site_fract_x
    _atom_site_fract_y
    _atom_site_fract_z
    _atom_site_U_iso_or_equiv
    _atom_site_adp_type
    _atom_site_calc_flag
    _atom_site_refinement_flags
    _atom_site_occupancy
    _atom_site_disorder_assembly
    _atom_site_disorder_group
    C C1 0.1795(2) 0.2005(4) 0.33571(13) 0.0204(6) Uani d . 1 . .
    C C2 0.1524(2) 0.1513(4) 0.27097(13) 0.0187(6) Uani d . 1 . .
    C C3 0.0612(2) 0.1987(5) 0.24969(14) 0.0253(7) Uani d . 1 . .
    H H3 0.0170 0.2563 0.2759 0.030 Uiso calc R 1 . .
    C C4 0.0363(2) 0.1603(5) 0.18965(13) 0.0231(7) Uani d . 1 . .
    H H4 -0.0247 0.1919 0.1756 0.028 Uiso calc R 1 . .
    C C5 0.1021(2) 0.0744(4) 0.15012(12) 0.0148(5) Uani d . 1 . .
    C C6 0.1935(2) 0.0297(5) 0.17129(14) 0.0223(6) Uani d . 1 . .
    H H6 0.2382 -0.0253 0.1449 0.027 Uiso calc R 1 . .
    C C7 0.2183(2) 0.0667(5) 0.23162(14) 0.0242(7) Uani d . 1 . .
    H H7 0.2792 0.0348 0.2457 0.029 Uiso calc R 1 . .
    C C8 0.3754(2) 0.5305(4) 0.46896(15) 0.0202(6) Uani d . 1 . .
    C C9 0.4829(2) 0.5423(5) 0.46975(14) 0.0238(7) Uani d . 1 . .
    H H9A 0.5034 0.6766 0.4660 0.029 Uiso calc R 1 . .
    H H9B 0.5095 0.4688 0.4358 0.029 Uiso calc R 1 . .
    C C10 0.0752(2) 0.0328(4) 0.08488(12) 0.0126(5) Uani d . 1 . .
    O O1 0.25854(17) 0.1379(4) 0.35567(9) 0.0256(5) Uani d . 1 . .
    O O2 0.12255(18) 0.3032(3) 0.36600(10) 0.0274(5) Uani d . 1 . .
    O O3 0.33421(15) 0.3741(3) 0.45414(10) 0.0200(4) Uani d . 1 . .
    O O4 0.32547(15) 0.6772(3) 0.48303(9) 0.0178(4) Uani d . 1 . .
    O O5 0.13755(15) -0.0398(3) 0.05016(9) 0.0173(4) Uani d . 1 . .
    O O6 -0.00860(15) 0.0752(3) 0.06791(9) 0.0184(4) Uani d . 1 . .
    Tb Tb1 0.331426(9) 0.019240(18) 0.445275(6) 0.01157(5) Uani d . 1 . .
loop_
    _atom_site_aniso_label
    _atom_site_aniso_U_11
    _atom_site_aniso_U_22
    _atom_site_aniso_U_33
    _atom_site_aniso_U_12
    _atom_site_aniso_U_13
    _atom_site_aniso_U_23
    C1 0.0303(17) 0.0194(14) 0.0114(13) -0.0055(12) -0.0067(12) -0.0008(12)
    C2 0.0266(16) 0.0182(14) 0.0113(13) 0.0008(12) -0.0074(12) -0.0024(11)
    C3 0.0226(16) 0.0388(19) 0.0146(14) 0.0067(13) -0.0006(12) -0.0092(14)
    C4 0.0151(14) 0.0381(18) 0.0162(14) 0.0072(13) -0.0058(12) -0.0084(13)
    C5 0.0169(13) 0.0180(13) 0.0094(12) -0.0011(11) -0.0012(10) -0.0023(11)
    C6 0.0173(14) 0.0318(17) 0.0179(15) 0.0030(12) -0.0059(11) -0.0072(13)
    C7 0.0241(16) 0.0305(17) 0.0180(14) 0.0078(13) -0.0104(12) -0.0039(13)
    C8 0.0167(14) 0.0154(14) 0.0285(16) 0.0013(11) -0.0058(12) -0.0014(12)
    C9 0.0238(16) 0.0236(16) 0.0240(16) -0.0028(12) -0.0007(13) 0.0018(13)
    C10 0.0161(13) 0.0135(13) 0.0082(12) -0.0042(10) -0.0014(10) 0.0017(10)
    O1 0.0288(12) 0.0363(13) 0.0116(9) -0.0006(10) -0.0090(9) 0.0023(9)
    O2 0.0365(14) 0.0298(12) 0.0159(10) 0.0018(10) -0.0071(10) -0.0108(10)
    O3 0.0136(10) 0.0126(9) 0.0338(12) 0.0003(8) -0.0069(9) -0.0015(9)
    O4 0.0175(10) 0.0150(9) 0.0209(10) 0.0014(8) -0.0025(8) -0.0017(8)
    O5 0.0184(10) 0.0253(11) 0.0083(9) 0.0039(8) 0.0010(7) 0.0000(8)
    O6 0.0134(10) 0.0294(11) 0.0123(9) -0.0010(9) -0.0036(8) -0.0009(8)
    Tb1 0.01146(7) 0.01367(7) 0.00960(7) -0.00056(5) -0.00011(5) -0.00135(5)
_geom_special_details
;
All e.s.d.'s (except the e.s.d. in the dihedral angle between two l.s. planes)
are estimated using the full covariance matrix. The cell e.s.d.'s are taken
into account individually in the estimation of e.s.d.'s in distances, angles
and torsion angles; correlations between e.s.d.'s in cell parameters are only
used when they are defined by crystal symmetry. An approximate (isotropic)
treatment of cell e.s.d.'s is used for estimating e.s.d.'s involving l.s.
planes.
;
loop_
    _geom_bond_atom_site_label_1
    _geom_bond_atom_site_label_2
    _geom_bond_site_symmetry_2
    _geom_bond_distance
    _geom_bond_publ_flag
    C1 O2 . 1.252(4) ?
    C1 O1 . 1.261(4) ?
    C1 C2 . 1.503(4) ?
    C2 C7 . 1.386(4) ?
    C2 C3 . 1.393(4) ?
    C3 C4 . 1.382(4) ?
    C3 H3 . 0.9300 ?
    C4 C5 . 1.391(4) ?
    C4 H4 . 0.9300 ?
    C5 C6 . 1.392(4) ?
    C5 C10 . 1.501(4) ?
    C6 C7 . 1.386(4) ?
    C6 H6 . 0.9300 ?
    C7 H7 . 0.9300 ?
    C8 O3 . 1.261(4) ?
    C8 O4 . 1.263(4) ?
    C8 C9 . 1.501(4) ?
    C8 Tb1 7_665 2.932(3) ?
    C9 C9 5_666 1.521(6) ?
    C9 H9A . 0.9700 ?
    C9 H9B . 0.9700 ?
    C10 O5 . 1.257(3) ?
    C10 O6 . 1.260(3) ?
    O1 Tb1 . 2.352(2) ?
    O2 Tb1 7_665 2.370(2) ?
    O3 Tb1 . 2.447(2) ?
    O3 Tb1 7_665 2.524(2) ?
    O4 Tb1 1_565 2.492(2) ?
    O4 Tb1 7_665 2.578(2) ?
    O5 Tb1 2_554 2.3359(19) ?
    O6 Tb1 6_556 2.283(2) ?
    Tb1 O6 6_656 2.283(2) ?
    Tb1 O5 2 2.3359(19) ?
    Tb1 O2 7_655 2.370(2) ?
    Tb1 O4 1_545 2.492(2) ?
    Tb1 O3 7_655 2.524(2) ?
    Tb1 O4 7_655 2.578(2) ?
    Tb1 C8 7_655 2.932(3) ?
loop_
    _geom_angle_atom_site_label_1
    _geom_angle_atom_site_label_2
    _geom_angle_atom_site_label_3
    _geom_angle_site_symmetry_1
    _geom_angle_site_symmetry_3
    _geom_angle
    _geom_angle_publ_flag
    O2 C1 O1 . . 124.4(3) ?
    O2 C1 C2 . . 117.7(3) ?
    O1 C1 C2 . . 117.9(3) ?
    C7 C2 C3 . . 119.8(3) ?
    C7 C2 C1 . . 120.7(3) ?
    C3 C2 C1 . . 119.4(3) ?
    C4 C3 C2 . . 120.1(3) ?
    C4 C3 H3 . . 120.0 ?
    C2 C3 H3 . . 120.0 ?
    C3 C4 C5 . . 120.3(3) ?
    C3 C4 H4 . . 119.8 ?
    C5 C4 H4 . . 119.8 ?
    C4 C5 C6 . . 119.5(3) ?
    C4 C5 C10 . . 120.4(3) ?
    C6 C5 C10 . . 120.2(3) ?
    C7 C6 C5 . . 120.3(3) ?
    C7 C6 H6 . . 119.9 ?
    C5 C6 H6 . . 119.9 ?
    C6 C7 C2 . . 120.1(3) ?
    C6 C7 H7 . . 120.0 ?
    C2 C7 H7 . . 120.0 ?
    O3 C8 O4 . . 119.4(3) ?
    O3 C8 C9 . . 120.2(3) ?
    O4 C8 C9 . . 120.3(3) ?
    O3 C8 Tb1 . 7_665 58.93(15) ?
    O4 C8 Tb1 . 7_665 61.42(15) ?
    C9 C8 Tb1 . 7_665 170.4(2) ?
    C8 C9 C9 . 5_666 107.6(3) ?
    C8 C9 H9A . . 110.2 ?
    C9 C9 H9A 5_666 . 110.2 ?
    C8 C9 H9B . . 110.2 ?
    C9 C9 H9B 5_666 . 110.2 ?
    H9A C9 H9B . . 108.5 ?
    O5 C10 O6 . . 123.8(2) ?
    O5 C10 C5 . . 118.4(2) ?
    O6 C10 C5 . . 117.8(2) ?
    C1 O1 Tb1 . . 141.6(2) ?
    C1 O2 Tb1 . 7_665 124.6(2) ?
    C8 O3 Tb1 . . 151.30(19) ?
    C8 O3 Tb1 . 7_665 95.72(17) ?
    Tb1 O3 Tb1 . 7_665 111.92(8) ?
    C8 O4 Tb1 . 1_565 130.8(2) ?
    C8 O4 Tb1 . 7_665 93.10(17) ?
    Tb1 O4 Tb1 1_565 7_665 108.64(7) ?
    C10 O5 Tb1 . 2_554 134.11(18) ?
    C10 O6 Tb1 . 6_556 154.76(19) ?
    O6 Tb1 O5 6_656 2 86.13(7) ?
    O6 Tb1 O1 6_656 . 105.02(8) ?
    O5 Tb1 O1 2 . 151.11(8) ?
    O6 Tb1 O2 6_656 7_655 75.44(8) ?
    O5 Tb1 O2 2 7_655 134.79(8) ?
    O1 Tb1 O2 . 7_655 74.10(9) ?
    O6 Tb1 O3 6_656 . 80.00(7) ?
    O5 Tb1 O3 2 . 81.91(7) ?
    O1 Tb1 O3 . . 74.17(8) ?
    O2 Tb1 O3 7_655 . 132.69(8) ?
    O6 Tb1 O4 6_656 1_545 103.49(7) ?
    O5 Tb1 O4 2 1_545 74.84(7) ?
    O1 Tb1 O4 . 1_545 126.02(8) ?
    O2 Tb1 O4 7_655 1_545 70.12(8) ?
    O3 Tb1 O4 . 1_545 156.11(7) ?
    O6 Tb1 O3 6_656 7_655 166.21(7) ?
    O5 Tb1 O3 2 7_655 96.79(7) ?
    O1 Tb1 O3 . 7_655 78.76(8) ?
    O2 Tb1 O3 7_655 7_655 93.23(8) ?
    O3 Tb1 O3 . 7_655 113.73(5) ?
    O4 Tb1 O3 1_545 7_655 64.62(7) ?
    O6 Tb1 O4 6_656 7_655 143.04(7) ?
    O5 Tb1 O4 2 7_655 79.52(7) ?
    O1 Tb1 O4 . 7_655 75.72(8) ?
    O2 Tb1 O4 7_655 7_655 136.68(8) ?
    O3 Tb1 O4 . 7_655 64.43(7) ?
    O4 Tb1 O4 1_545 7_655 105.25(6) ?
    O3 Tb1 O4 7_655 7_655 50.58(6) ?
    O6 Tb1 C8 6_656 7_655 168.43(8) ?
    O5 Tb1 C8 2 7_655 90.44(8) ?
    O1 Tb1 C8 . 7_655 73.28(9) ?
    O2 Tb1 C8 7_655 7_655 114.33(9) ?
    O3 Tb1 C8 . 7_655 88.58(7) ?
    O4 Tb1 C8 1_545 7_655 86.20(8) ?
    O3 Tb1 C8 7_655 7_655 25.35(7) ?
    O4 Tb1 C8 7_655 7_655 25.48(7) ?
