# Supplementary material for: Poly[bis­(μ4-benzene-1,4-dicarboxyl­ato)(μ4-succinato)diterbium(III)]
Source: Acta Crystallogr Sect E Struct Rep Online. 2008 Apr 30;64(Pt 5):m735. doi: 10.1107/S1600536808011355 (PMC2961078; doi:10.1107/S1600536808011355)
Supplement: Supplementary file 2 [file e-64-0m735-Isup2.hkl]

#
# h,k,l, Fc-squared, Fo-squared, sigma(Fo-squared) and status flag
#
data_I
_shelx_title ' sad in Pbca'
_shelx_refln_list_code          4
_shelx_F_calc_maximum      590.50
_exptl_crystal_F_000      1432.00
_reflns_d_resolution_high  0.7700
 
loop_
 _symmetry_equiv_pos_as_xyz
 'x, y, z'
 '-x+1/2, -y, z+1/2'
 'x+1/2, -y+1/2, -z'
 '-x, y+1/2, -z+1/2'
 '-x, -y, -z'
 'x-1/2, y, -z-1/2'
 '-x-1/2, y-1/2, z'
 'x, -y-1/2, z-1/2'
 
_cell_length_a    13.9480
_cell_length_b     6.8724
_cell_length_c    21.8442
_cell_angle_alpha  90.000
_cell_angle_beta   90.000
_cell_angle_gamma  90.000
 
_shelx_F_squared_multiplier     1.000
 
loop_
 _refln_index_h
 _refln_index_k
 _refln_index_l
 _refln_F_squared_calc
 _refln_F_squared_meas
 _refln_F_squared_sigma
 _refln_observed_status
   4   0   0    59572.25    61181.48    913.95 o
   6   0   0   270282.22   273184.56   5733.40 o
   8   0   0    26282.69    26983.24    479.00 o
  10   0   0    17643.14    18396.46    352.79 o
  12   0   0    84759.11    85864.84   1750.16 o
  14   0   0    23532.73    23727.26    567.10 o
  16   0   0     2045.23     2628.24    151.10 o
  18   0   0    29373.44    29411.69    677.68 o
   2   1   0    17778.57    19776.97    145.60 o
   4   1   0     2930.01     3062.29     84.45 o
   6   1   0       76.17       72.61     32.62 o
   8   1   0      401.00      403.90     43.99 o
  10   1   0      532.42      483.70     65.03 o
  12   1   0      101.07      139.40     65.15 o
  14   1   0     1773.19     2032.17    140.73 o
  16   1   0      145.86      184.34     76.54 o
  18   1   0       12.03      -45.49    110.64 o
   0   2   0   271085.97   284555.13   8277.16 o
   2   2   0    38065.00    36954.01    304.08 o
   4   2   0    27210.00    26744.93    206.07 o
   6   2   0   127430.70   125085.77   1384.85 o
   8   2   0    18884.32    18654.33    211.74 o
  10   2   0     5386.82     5254.70    119.70 o
  12   2   0    55389.15    53392.46    621.21 o
  14   2   0    10255.82    10383.49    188.95 o
  16   2   0     3257.72     3327.38    152.00 o
   2   3   0    21519.04    21767.32    272.07 o
   4   3   0    23190.10    23434.29    195.13 o
   6   3   0       38.75       78.77     30.31 o
   8   3   0    19224.24    19498.78    218.99 o
  10   3   0    10148.81    10056.03    171.88 o
  12   3   0        6.04      -54.97     61.00 o
  14   3   0     3519.03     3179.71    145.69 o
  16   3   0     4572.23     4932.17    160.72 o
   0   4   0    84523.45    84970.41   1349.83 o
   2   4   0    15302.46    14367.44    144.39 o
   4   4   0    26211.83    27188.23    359.52 o
   6   4   0    63093.93    61216.61    619.99 o
   8   4   0    20937.73    20624.81    272.74 o
  10   4   0     3741.21     3906.55    101.62 o
  12   4   0    26729.68    26417.87    343.38 o
  14   4   0     7484.61     7393.82    194.05 o
  16   4   0      710.24      656.12    105.73 o
   2   5   0    18038.35    18196.36    217.87 o
   4   5   0    22502.89    22359.61    292.58 o
   6   5   0       25.67       35.40     39.67 o
   8   5   0    24089.82    24099.72    269.93 o
  10   5   0    12931.43    12747.11    198.55 o
  12   5   0      107.08       49.21     58.38 o
  14   5   0     4791.54     4912.15    167.41 o
   0   6   0    51512.06    48977.39   3393.95 o
   2   6   0    14365.02    14014.71    219.75 o
   4   6   0    11107.39    11456.11    166.02 o
   6   6   0    35780.68    35123.08    439.47 o
   8   6   0    12730.64    12608.64    180.18 o
  10   6   0     7567.90     7084.22    190.94 o
  12   6   0    16813.61    16128.62    249.83 o
   2   7   0     7734.53     7618.96    113.95 o
   4   7   0    16200.48    16248.41    298.93 o
   6   7   0       64.90       71.40     42.41 o
   8   7   0     9745.60    10088.06    177.27 o
  10   7   0    10558.14    10781.79    403.91 o
   0   8   0     5123.41     5250.93    312.80 o
   2   8   0     4259.06     4107.51    104.35 o
   4   8   0     2007.41     1955.43     84.92 o
   6   8   0     8518.58     8670.88    176.17 o
   8   8   0     2630.19     2766.81    101.11 o
   1   1   1    72340.20    75693.82    423.67 o
   3   1   1   161252.48   162024.33   1224.29 o
   4   1   1    10612.63    10086.94     80.71 o
   5   1   1    32634.37    31557.62    225.09 o
   6   1   1      254.76      298.37     30.07 o
   7   1   1    16651.96    16678.04    135.61 o
   8   1   1     9359.91     9492.67     94.87 o
   9   1   1    70225.78    66685.60    527.65 o
  10   1   1     6777.41     6460.37     89.04 o
  11   1   1    22815.24    23310.95    213.07 o
  12   1   1      125.62      160.84     41.76 o
  13   1   1     9447.27     9637.58    131.96 o
  14   1   1     4020.46     3992.17    103.95 o
  15   1   1    29380.60    29614.46    285.08 o
  16   1   1     4268.36     4438.71    113.22 o
  17   1   1    10302.75    10634.68    168.51 o
   0   2   1    48252.50    53220.08    589.17 o
   1   2   1    13125.17    13076.59    101.46 o
   2   2   1     1003.25      992.93     41.11 o
   3   2   1     2126.49     2639.72     34.69 o
   4   2   1     2790.05     3298.81     53.71 o
   5   2   1     3372.27     3243.02     41.15 o
   6   2   1      257.47      222.07     33.96 o
   7   2   1     5904.37     5701.93     64.24 o
   8   2   1      423.52      540.41     36.52 o
   9   2   1      466.68      490.45     38.90 o
  10   2   1      247.42      293.33     43.07 o
  11   2   1     1648.11     1668.36     70.10 o
  12   2   1      803.14      907.06     72.82 o
  13   2   1     3406.25     3463.59     77.74 o
  14   2   1      284.39      201.14     46.75 o
  15   2   1       94.46       48.71     46.06 o
  16   2   1      111.30      189.76     52.72 o
  17   2   1       30.67       65.65     52.90 o
   1   3   1    38763.15    40052.65    264.18 o
   2   3   1    11413.33    11575.33     97.39 o
   3   3   1   179503.69   184586.48   1568.21 o
   4   3   1     9400.78     9158.12     67.54 o
   5   3   1    43679.84    44266.03    277.92 o
   6   3   1     1001.51     1146.26     35.87 o
   7   3   1    14729.51    14995.83    117.93 o
   8   3   1    16008.34    16209.77    153.97 o
   9   3   1    96313.08    94967.49    774.25 o
  10   3   1    10645.39    10387.51    116.73 o
  11   3   1    29316.36    29252.91    259.04 o
  12   3   1       32.02       43.83     34.99 o
  13   3   1     8063.44     8218.40    126.51 o
  14   3   1     3441.93     3252.48    101.57 o
  15   3   1    29547.82    29499.88    296.82 o
  16   3   1     4195.54     4039.49    105.58 o
  17   3   1     9759.11     9650.27    182.64 o
   0   4   1     4539.41     4494.06     75.17 o
   1   4   1    13898.29    13417.98    102.30 o
   2   4   1      929.21      907.14     44.94 o
   3   4   1      911.32      950.02     37.44 o
   4   4   1      815.43      772.30     34.39 o
   5   4   1    14576.35    14687.35    121.49 o
   6   4   1      944.80      956.08     41.28 o
   7   4   1     9183.34     9008.90    121.87 o
   8   4   1        7.05       32.29     33.07 o
   9   4   1     2120.64     2217.19     83.07 o
  10   4   1      874.00      942.04     56.66 o
  11   4   1     2194.41     2187.46     60.69 o
  12   4   1      697.32      729.57     63.91 o
  13   4   1     4368.24     4704.23     93.42 o
  14   4   1      123.24      129.21     56.61 o
  15   4   1       16.26      -37.46     45.69 o
  16   4   1       90.90      107.06     56.58 o
   1   5   1    10940.30    10484.50    105.79 o
   2   5   1     4293.30     4104.32     61.47 o
   3   5   1    57142.47    56904.63    413.17 o
   4   5   1     4759.63     4662.53     80.66 o
   5   5   1     8612.78     8433.65    172.31 o
   6   5   1      623.30      763.11     56.03 o
   7   5   1     6204.09     6051.74     84.31 o
   8   5   1     1807.29     1831.69     49.30 o
   9   5   1    37037.91    36173.58    304.71 o
  10   5   1     1299.45     1361.47     59.37 o
  11   5   1     6778.97     7112.56    104.95 o
  12   5   1       76.10       83.77     45.37 o
  13   5   1     3156.58     3418.72     90.06 o
  14   5   1     1952.60     1969.06     94.89 o
   0   6   1     5911.33     6012.32    116.27 o
   1   6   1    25911.64    25582.63    188.71 o
   2   6   1      685.27      734.54     43.34 o
   3   6   1        2.09       45.77     24.76 o
   4   6   1      411.75      522.78     34.41 o
   5   6   1    26143.76    26352.52    249.86 o
   6   6   1     3283.45     3437.52     62.32 o
   7   6   1    24081.45    23434.12    216.40 o
   8   6   1     4053.48     3762.04     71.78 o
   9   6   1       62.20       33.33     42.81 o
  10   6   1        4.13        9.79     42.83 o
  11   6   1     7697.63     7426.18    154.91 o
  12   6   1     1919.86     2009.37     75.64 o
  13   6   1    11445.58    11650.24    152.82 o
   1   7   1     2270.53     2334.46     64.30 o
   2   7   1     1616.65     1604.71     78.12 o
   3   7   1    15295.52    15285.36    174.30 o
   4   7   1     1591.95     1702.07     56.61 o
   5   7   1     5159.48     5410.17    103.92 o
   6   7   1      170.74      324.30     71.33 o
   7   7   1     1283.54     1449.42     53.33 o
   8   7   1      120.46      150.11     34.33 o
   9   7   1    13708.39    13435.59    227.29 o
  10   7   1     1344.29     1185.33     72.79 o
  11   7   1     2998.62     3317.11    138.36 o
   0   8   1     4210.71     4238.79    108.65 o
   1   8   1    18867.77    18684.62    176.47 o
   2   8   1      820.90      878.77     76.08 o
   3   8   1        1.43       52.98     32.20 o
   4   8   1      518.47      594.60     46.48 o
   5   8   1    16390.14    16496.60    206.59 o
   6   8   1     2462.95     2472.56     64.31 o
   7   8   1    11048.13    11393.37    179.01 o
   8   8   1      745.13      572.09    252.93 o
   2   0   2    17032.75    17286.00    163.00 o
   4   0   2    50794.07    52105.98    556.97 o
   5   0   2    71567.56    71968.06    792.18 o
   6   0   2   184495.31   189177.38   2530.81 o
   7   0   2    48237.67    48752.02    540.93 o
   8   0   2    12405.04    11223.36    155.84 o
   9   0   2     1012.84     1298.38     90.92 o
  10   0   2     6765.79     7165.53    142.57 o
  11   0   2    24368.16    24627.85    373.36 o
  12   0   2    58995.28    59135.08    753.65 o
  13   0   2    31430.26    31157.09    453.25 o
  14   0   2    12342.59    12345.83    210.57 o
  15   0   2     1269.11     1348.14    131.47 o
  16   0   2     1002.73     1272.49     96.43 o
  17   0   2     6335.56     6501.13    165.46 o
  18   0   2    17034.67    16494.12    283.77 o
   1   1   2      601.02      597.91     21.39 o
   2   1   2    15043.18    16434.62     97.62 o
   3   1   2     2022.75     2456.46     46.45 o
   4   1   2      313.42      207.00     25.28 o
   5   1   2     2778.97     3033.20     47.19 o
   6   1   2      293.27      440.99     39.63 o
   7   1   2      331.11      437.58     35.48 o
   8   1   2     2694.95     2736.83     52.65 o
   9   1   2      479.81      453.90     41.12 o
  10   1   2      377.62      446.76     44.34 o
  11   1   2      216.79      162.48     43.46 o
  12   1   2      202.55      221.29     41.99 o
  13   1   2      483.39      473.82     48.82 o
  14   1   2      284.81      325.05     51.09 o
  15   1   2      940.40      951.46     65.93 o
  16   1   2      209.40      222.95     58.34 o
  17   1   2       19.22       85.90     49.99 o
   0   2   2   202087.44   212875.39   3283.32 o
   2   2   2     3220.57     2549.07     51.12 o
   3   2   2     1406.07     1813.48     38.10 o
   4   2   2    26994.29    27209.15    160.81 o
   5   2   2    26574.27    25595.83    161.59 o
   6   2   2    85665.79    84050.79    606.52 o
   7   2   2    45695.39    44938.65    318.84 o
   8   2   2     9766.17     9461.76     91.31 o
   9   2   2        4.35       42.64     28.93 o
  10   2   2    11609.99    11577.74    120.10 o
  11   2   2    16143.37    15951.13    154.46 o
  12   2   2    33332.39    32491.25    283.25 o
  13   2   2    19540.08    19019.86    193.66 o
  14   2   2     7226.23     7453.63    119.85 o
  15   2   2      191.11      223.93     50.48 o
  16   2   2      961.35     1084.99     80.74 o
  17   2   2     7797.87     7575.04    134.43 o
   1   3   2    13464.45    14674.53    128.91 o
   2   3   2    15867.98    16572.93    109.30 o
   3   3   2    10704.11    10421.24     84.03 o
   4   3   2    21175.37    21145.15    131.36 o
   5   3   2     4116.50     4220.34     46.76 o
   6   3   2       14.36       38.58     23.68 o
   7   3   2      587.67      583.70     32.51 o
   8   3   2     6059.42     6036.03     88.20 o
   9   3   2     2328.69     2179.83     70.52 o
  10   3   2     4093.04     4172.94     89.60 o
  11   3   2     4167.99     4235.63     81.04 o
  12   3   2       93.78       90.90     37.63 o
  13   3   2      498.11      529.84     49.55 o
  14   3   2     3172.79     3160.05     99.62 o
  15   3   2     2632.24     2598.54     82.35 o
  16   3   2     2278.70     2646.56     97.17 o
  17   3   2     1329.02     1087.30    117.02 o
   0   4   2    62433.30    64915.50    696.45 o
   1   4   2    14626.36    14108.42     99.55 o
   2   4   2    10587.01     9770.45     83.31 o
   3   4   2      408.92      458.79     33.88 o
   4   4   2    12440.11    12591.13    109.36 o
   5   4   2    23247.64    22764.18    167.89 o
   6   4   2    34072.15    32862.53    231.33 o
   7   4   2    21066.23    20361.91    161.10 o
   8   4   2     5302.17     5350.72     83.58 o
   9   4   2      268.53      323.81     35.54 o
  10   4   2     6195.79     6419.68     85.46 o
  11   4   2     5992.78     5922.97     93.42 o
  12   4   2    16764.78    16330.36    175.25 o
  13   4   2    10368.42    10384.19    181.76 o
  14   4   2     5232.87     5353.13     99.43 o
  15   4   2      489.17      455.41     60.58 o
  16   4   2     1673.58     1671.38     81.65 o
   1   5   2     3712.60     3800.19     61.01 o
   2   5   2    10366.84     9980.63    147.45 o
   3   5   2     9534.20     9519.11     90.84 o
   4   5   2    17528.13    17629.01    151.02 o
   5   5   2     2747.04     2703.80     65.79 o
   6   5   2      231.80      259.44     30.26 o
   7   5   2      430.61      487.76     34.77 o
   8   5   2     3770.51     3586.23     96.13 o
   9   5   2     5972.05     5851.96    119.10 o
  10   5   2     8051.28     7947.56    104.98 o
  11   5   2     5434.13     5242.28    102.43 o
  12   5   2      237.06      220.31     41.32 o
  13   5   2      641.90      614.39     55.41 o
  14   5   2     2487.51     2564.07     99.20 o
   0   6   2    22470.88    22530.21    249.96 o
   1   6   2    15280.73    15291.78    125.95 o
   2   6   2     9518.31     9515.38     97.27 o
   3   6   2       14.25       28.27     25.85 o
   4   6   2     6075.90     6111.40     80.81 o
   5   6   2    11319.56    11384.68    104.23 o
   6   6   2    16068.65    15706.20    145.58 o
   7   6   2     5552.71     5386.79    118.62 o
   8   6   2     6026.13     5848.66    108.89 o
   9   6   2      123.03      137.20     36.84 o
  10   6   2     1417.98     1524.46    122.65 o
  11   6   2     5072.75     4824.59     95.39 o
  12   6   2    10743.37    10068.02    148.04 o
  13   6   2     5565.73     5455.61    113.00 o
   1   7   2     1654.32     1657.66     64.08 o
   2   7   2     8960.73     9097.73    121.47 o
   3   7   2     6508.44     6759.62    149.42 o
   4   7   2    10472.21    10582.61    117.23 o
   5   7   2     2856.98     2787.91     62.26 o
   6   7   2      108.23      179.24     35.99 o
   7   7   2      159.34      198.75     37.86 o
   8   7   2     6352.62     6528.20    106.54 o
   9   7   2     8000.06     8027.33    126.61 o
  10   7   2     6757.14     6775.27    158.12 o
  11   7   2     2720.01     2824.11    129.96 o
   0   8   2     6879.15     6663.86    127.48 o
   1   8   2     3858.00     3921.94     68.19 o
   2   8   2     2372.27     2301.71     62.32 o
   3   8   2        8.97        0.07     38.20 o
   4   8   2     1688.23     1752.88     60.32 o
   5   8   2     2237.18     2363.55     58.71 o
   6   8   2     4204.42     4333.94    114.80 o
   7   8   2     1900.39     1887.90     78.67 o
   1   1   3       82.23      111.44     15.44 o
   2   1   3    68072.20    68393.25    442.70 o
   3   1   3    32466.49    30796.37    198.40 o
   4   1   3   111049.26   109646.07    820.59 o
   5   1   3     6751.68     6313.54     67.13 o
   7   1   3     9730.87    10336.53     94.11 o
   8   1   3    52084.91    52835.95    404.65 o
   9   1   3    32817.43    31137.58    254.99 o
  10   1   3    45316.80    44151.92    361.55 o
  11   1   3     5710.69     6062.26    124.55 o
  12   1   3     1393.57     1651.45     66.89 o
  13   1   3     4323.16     4403.27     96.00 o
  14   1   3    23342.06    23093.36    226.41 o
  15   1   3     7350.74     7434.22    120.94 o
  16   1   3    25624.34    26240.13    246.34 o
  17   1   3     2742.45     3161.84     98.47 o
   0   2   3     1677.05     1145.03     72.77 o
   1   2   3     3159.27     3145.55     35.19 o
   2   2   3       82.72      181.13     17.48 o
   3   2   3     7734.76     8576.70     64.79 o
   5   2   3     3142.26     3342.21     41.97 o
   6   2   3     3167.12     2833.81     51.47 o
   7   2   3     2368.35     2222.03     80.49 o
   8   2   3      249.29      201.89     33.17 o
   9   2   3       38.87       63.15     33.48 o
  10   2   3      321.29      365.67     40.12 o
  11   2   3      585.31      583.04     56.47 o
  12   2   3     5186.61     5177.89     92.93 o
  13   2   3      447.53      676.68     68.92 o
  14   2   3     1189.14     1403.31     66.11 o
  15   2   3       46.58        0.24     40.23 o
  16   2   3       58.90       91.88     46.26 o
  17   2   3      191.91      120.70     56.59 o
   1   3   3    15388.74    15494.40    126.19 o
   2   3   3    38017.53    36602.20    247.16 o
   3   3   3    41188.71    41926.16    276.04 o
   4   3   3    96705.82    98367.73    664.94 o
   5   3   3     8520.28     8564.29     80.73 o
   6   3   3     1730.57     2065.19     39.94 o
   7   3   3     6918.24     6828.82     74.83 o
   8   3   3    38254.29    38472.82    309.50 o
   9   3   3    24022.89    23405.52    208.34 o
  10   3   3    49012.52    47934.26    373.03 o
  11   3   3     3389.27     3666.82     83.16 o
  12   3   3     2507.01     2278.63     64.46 o
  13   3   3     2106.25     2375.12     73.42 o
  14   3   3    19127.96    18633.85    196.23 o
  15   3   3    12861.04    12588.15    157.41 o
  16   3   3    22497.40    22486.30    290.18 o
   0   4   3    35271.38    36948.64    372.72 o
   1   4   3     9762.53    10063.79     82.93 o
   2   4   3       73.75      197.05     32.17 o
   3   4   3       21.32       41.27     19.90 o
   4   4   3     3343.04     3393.40     56.70 o
   5   4   3     3242.76     3242.84     68.19 o
   6   4   3    14468.45    13908.43    109.31 o
   7   4   3     2403.07     2267.99     48.92 o
   8   4   3     3319.45     3331.63     72.82 o
   9   4   3       41.94       50.05     31.18 o
  10   4   3      894.64      981.12     55.62 o
  11   4   3      723.97      840.72     49.41 o
  12   4   3     9523.41     9522.75    126.81 o
  13   4   3     2315.35     2428.41     72.08 o
  14   4   3     2020.87     2211.29     76.30 o
  15   4   3        1.97       47.16     44.38 o
  16   4   3       62.03       99.14     48.90 o
   1   5   3     2023.99     2006.00     49.67 o
   2   5   3    34193.61    34438.68    264.02 o
   3   5   3    16179.08    16228.36    141.78 o
   4   5   3    29341.38    29558.25    225.26 o
   5   5   3     3822.30     4137.87     65.66 o
   6   5   3       31.34       39.21     27.29 o
   7   5   3     1156.72     1342.38     54.47 o
   8   5   3    20944.52    20667.56    169.47 o
   9   5   3    10972.05    10511.61    110.39 o
  10   5   3    23295.36    22612.86    202.20 o
  11   5   3     3404.82     3444.71     76.22 o
  12   5   3      258.33      306.71     42.79 o
  13   5   3     1648.37     1851.99     74.49 o
  14   5   3     7247.30     7394.18    124.90 o
   0   6   3    24561.21    24738.42    271.51 o
   1   6   3    15170.51    15100.99    129.53 o
   2   6   3     3817.49     4023.80     64.06 o
   3   6   3       55.81       74.53     28.70 o
   4   6   3     4274.31     4250.08     57.95 o
   5   6   3     6903.12     6849.11     84.64 o
   6   6   3    22504.98    22158.85    205.64 o
   7   6   3     3521.09     3624.64     87.96 o
   8   6   3     6549.54     6464.05    103.19 o
   9   6   3      124.35       86.49     35.85 o
  10   6   3     1465.54     1516.77     71.43 o
  11   6   3     1835.08     1875.79     74.22 o
  12   6   3    14757.31    14147.93    181.60 o
  13   6   3     2746.75     2742.83     95.36 o
   1   7   3     1262.10     1278.19     51.76 o
   2   7   3     9347.12     9378.28    122.18 o
   3   7   3     4622.19     4512.76     78.85 o
   4   7   3    10622.87    10757.10    111.85 o
   5   7   3      232.62      282.28     33.03 o
   6   7   3        4.46        8.57     27.43 o
   7   7   3      699.35      724.18     43.71 o
   8   7   3     8129.00     8073.26    151.51 o
   9   7   3     2091.82     2126.24    121.02 o
  10   7   3     7445.19     7071.48    209.84 o
  11   7   3      877.28     1074.08    129.08 o
   0   8   3    17447.54    17476.21    250.49 o
   1   8   3     6124.85     6164.14     86.20 o
   2   8   3     3936.32     4136.35     74.15 o
   3   8   3        1.07       -4.94     31.73 o
   4   8   3     2981.73     3281.81    102.08 o
   5   8   3     4706.80     4971.41    182.22 o
   6   8   3     9656.99     9862.13    162.79 o
   7   8   3     6508.93     6159.54    132.76 o
   0   0   4    25979.34    27600.56    358.83 o
   1   0   4   194926.23   188780.83   2155.29 o
   2   0   4      750.70      780.83     41.62 o
   4   0   4     2107.83     2569.57     61.36 o
   5   0   4   103921.08   102963.26   1086.10 o
   6   0   4    33181.31    36374.35    359.55 o
   7   0   4   162744.52   161639.95   1896.38 o
   8   0   4     7473.77     8047.59    120.03 o
   9   0   4     1607.31     1816.32    112.91 o
  10   0   4     2452.79     2754.93    130.66 o
  11   0   4    30600.76    30674.38    368.56 o
  12   0   4     2483.46     2242.47    151.08 o
  13   0   4    68876.67    67131.89    778.77 o
  14   0   4       59.07      124.58     63.68 o
  15   0   4     1557.88     1726.80    146.65 o
  16   0   4      541.64      441.61     88.13 o
  17   0   4    22013.32    20853.12    347.43 o
   1   1   4      822.49      879.90     49.15 o
   2   1   4       53.25       79.64     15.97 o
   3   1   4     8326.60     8356.11     72.08 o
   4   1   4        3.48       12.10     19.22 o
   5   1   4     1672.07     1990.36     37.19 o
   6   1   4     4037.87     4665.87     57.18 o
   7   1   4     2194.44     2525.25     49.72 o
   8   1   4      129.23      150.60     30.08 o
   9   1   4     2858.27     2974.06     63.56 o
  10   1   4       63.62       98.38     40.14 o
  11   1   4     2196.14     2424.56     70.32 o
  12   1   4      495.00      507.94     49.24 o
  13   1   4      834.69      892.51     66.03 o
  14   1   4       83.64       97.07     45.29 o
  15   1   4      283.40      314.35     53.86 o
  16   1   4        4.48      -16.00     47.37 o
  17   1   4      509.26      564.00     62.17 o
   0   2   4     9844.33    10167.25    119.82 o
   1   2   4   154718.88   154881.55   1315.30 o
   2   2   4     4333.22     4300.66     56.96 o
   3   2   4     2304.99     2776.01     44.91 o
   4   2   4     2131.75     2040.51     41.19 o
   5   2   4    90071.51    90708.08    624.11 o
   6   2   4     5882.54     6101.78     59.87 o
   7   2   4    94118.50    93667.44    710.86 o
   8   2   4      643.24      864.14     45.59 o
   9   2   4     1387.30     1593.15     85.20 o
  10   2   4      328.60      438.67     45.22 o
  11   2   4    27538.85    27455.01    230.45 o
  12   2   4      302.86      308.16     42.64 o
  13   2   4    50914.70    49848.47    422.90 o
  14   2   4      548.78      592.32     56.69 o
  15   2   4     1661.95     1740.67     94.81 o
  16   2   4       94.30      106.67     53.76 o
  17   2   4    13911.60    13738.83    213.67 o
   1   3   4     4910.43     4951.42     74.87 o
   2   3   4      792.65      919.42     22.75 o
   3   3   4     6473.21     6081.59     60.00 o
   4   3   4        3.45        9.29     14.65 o
   5   3   4     8807.84     9017.99     74.94 o
   6   3   4        1.24        7.20     20.96 o
   7   3   4     3538.06     3726.87     59.31 o
   8   3   4      262.41      295.32     35.09 o
   9   3   4    13954.85    13802.00    129.03 o
  10   3   4     2848.40     2843.89     66.62 o
  11   3   4     6303.78     6422.15     85.98 o
  12   3   4       27.89       56.52     35.04 o
  13   3   4     2756.69     2705.11     93.06 o
  14   3   4       57.00       62.79     42.57 o
  15   3   4     4121.35     4055.20    103.19 o
  16   3   4      209.05      267.26     57.97 o
   0   4   4     3311.72     3420.31     88.17 o
   1   4   4    57975.70    57277.79    421.13 o
   2   4   4      613.93      575.22     24.78 o
   3   4   4     1609.96     1730.43     39.25 o
   4   4   4       15.98       24.02     20.83 o
   5   4   4    42999.04    43654.87    331.40 o
   6   4   4      412.10      449.97     29.19 o
   7   4   4    38905.00    38215.59    277.31 o
   8   4   4       18.36       58.47     29.05 o
   9   4   4      590.82      559.35     39.94 o
  10   4   4      276.65      381.23     38.86 o
  11   4   4    20672.15    20732.16    202.07 o
  12   4   4      845.56      920.62     64.44 o
  13   4   4    23265.65    23012.82    225.40 o
  14   4   4      467.43      499.97     53.55 o
  15   4   4     1325.24     1423.30     68.95 o
   1   5   4     5084.14     5134.60     70.02 o
   2   5   4     2346.50     2536.15     63.54 o
   3   5   4     9714.10     9393.96    113.69 o
   4   5   4     1166.09     1152.91     48.99 o
   5   5   4     8883.48     8953.63     89.47 o
   6   5   4        8.74       36.28     29.50 o
   7   5   4     1266.25     1270.67     43.12 o
   8   5   4      449.21      520.36     38.96 o
   9   5   4    16898.83    16416.96    148.92 o
  10   5   4     1682.02     1675.36     55.79 o
  11   5   4     6783.86     6986.51    110.08 o
  12   5   4        5.67       54.75     39.92 o
  13   5   4     1715.31     1700.31     62.94 o
  14   5   4      311.92      323.04     53.32 o
   0   6   4     2991.24     3158.84     80.05 o
   1   6   4    23625.38    23840.09    182.77 o
   2   6   4      156.85      170.65     29.00 o
   3   6   4       89.78      105.98     27.93 o
   4   6   4     1450.89     1542.11     59.00 o
   5   6   4    21461.62    21939.34    181.49 o
   6   6   4     2837.52     2853.13     65.92 o
   7   6   4    25278.75    25084.40    228.77 o
   8   6   4      629.79      614.20     57.16 o
   9   6   4      223.21      207.65     36.43 o
  10   6   4      174.99      170.52     38.41 o
  11   6   4    11402.84    10992.71    166.13 o
  12   6   4     1211.95     1285.22     73.58 o
  13   6   4    11407.92    10805.98    299.97 o
   1   7   4     3321.60     3296.39     53.12 o
   2   7   4      249.90      344.06     33.17 o
   3   7   4    18969.69    19527.93    189.61 o
   4   7   4      272.74      279.30     32.90 o
   5   7   4     4393.34     4470.24     91.62 o
   6   7   4        4.76       21.59     25.49 o
   7   7   4     1192.52     1357.97     93.29 o
   8   7   4       36.33       20.41     45.62 o
   9   7   4    16262.99    16739.33    263.70 o
  10   7   4      346.88      362.15     67.49 o
   0   8   4      378.65      425.44     51.15 o
   1   8   4     8577.68     8824.79    108.00 o
   2   8   4       23.71        4.51     26.01 o
   3   8   4        4.12        0.40     37.15 o
   4   8   4      788.56      896.31     97.39 o
   5   8   4     9254.06     9004.30    169.93 o
   6   8   4      483.87      430.96     60.42 o
   7   8   4     7819.69     7954.15    222.62 o
   1   1   5    12721.28    13713.29    128.46 o
   2   1   5    65810.78    63892.23    389.23 o
   3   1   5     4205.96     4397.47     46.36 o
   4   1   5   106752.49   100751.90    733.94 o
   5   1   5      356.66      350.92     27.10 o
   6   1   5     4574.02     5175.84     61.12 o
   7   1   5     3494.20     3946.71     59.88 o
   8   1   5    54609.05    54382.14    413.91 o
   9   1   5     2164.90     2285.43     61.55 o
  10   1   5    82065.55    80835.98    687.54 o
  11   1   5     1864.75     1966.22     76.44 o
  12   1   5     7277.43     7094.96    118.56 o
  13   1   5     1119.96     1155.87     62.72 o
  14   1   5    26848.90    26852.49    256.54 o
  15   1   5      422.21      481.90     52.56 o
  16   1   5    32789.40    33488.75    305.65 o
  17   1   5      812.00      728.89     67.79 o
   0   2   5     8969.66     8334.64    104.82 o
   1   2   5      225.10      270.91     31.76 o
   3   2   5      659.66      799.86     23.10 o
   4   2   5      724.22      683.61     28.09 o
   6   2   5    11459.67    11764.24    103.41 o
   7   2   5       89.64      121.42     26.09 o
   8   2   5     1296.15     1395.95     63.00 o
   9   2   5      159.65      157.18     36.61 o
  10   2   5       19.09       41.21     34.00 o
  11   2   5       69.78      110.14     34.84 o
  12   2   5     1873.79     1934.33     71.54 o
  13   2   5       51.51       80.20     43.79 o
  14   2   5       15.48       87.73     42.57 o
  15   2   5        4.69        8.39     44.72 o
  16   2   5       18.26        6.48     40.09 o
  17   2   5       99.46      117.08     55.83 o
   1   3   5     1302.19     1400.06     52.42 o
   2   3   5   112008.34   116958.46   1104.22 o
   4   3   5   106813.85   106882.98    830.43 o
   5   3   5       12.02       63.72     20.35 o
   6   3   5     1129.20     1292.61     42.21 o
   7   3   5       80.82       44.95     22.00 o
   8   3   5    51797.68    52205.31    376.46 o
   9   3   5      515.72      596.14     48.01 o
  10   3   5    61267.12    60900.63    493.83 o
  11   3   5        8.29       48.71     36.81 o
  12   3   5      588.51      512.36     52.25 o
  13   3   5      170.26      224.36     47.37 o
  14   3   5    24101.84    23997.77    258.98 o
  15   3   5      446.86      490.37     60.19 o
  16   3   5    30367.99    30579.85    305.32 o
   0   4   5    18882.63    18155.15    208.19 o
   1   4   5     3811.63     4014.93     60.29 o
   2   4   5     4677.68     4478.07     46.48 o
   3   4   5      645.25      788.60     36.84 o
   4   4   5      543.16      781.48     41.08 o
   5   4   5     3115.89     3183.63     75.06 o
   6   4   5    20473.16    20342.89    173.95 o
   7   4   5     1221.07     1339.96     44.85 o
   8   4   5     4447.56     4541.73     72.83 o
   9   4   5      172.00      147.57     30.74 o
  10   4   5      665.78      791.79     51.95 o
  11   4   5      142.71      173.41     43.25 o
  12   4   5    12005.80    11713.56    134.02 o
  13   4   5      524.48      457.67     58.05 o
  14   4   5     2690.52     2935.50    134.17 o
  15   4   5       43.38       82.85     51.05 o
   1   5   5      849.91     1060.69     46.54 o
   2   5   5    29821.11    29621.03    217.76 o
   3   5   5     3900.39     3856.28     57.68 o
   4   5   5    57758.05    56822.68    443.67 o
   5   5   5       74.80       65.88     21.56 o
   6   5   5     1767.53     1871.23     79.74 o
   7   5   5      131.20      123.24     28.11 o
   8   5   5    26523.94    26711.42    216.49 o
   9   5   5      878.64     1085.99     55.47 o
  10   5   5    32027.98    31724.48    266.93 o
  11   5   5      289.27      270.68     39.64 o
  12   5   5      417.75      363.29     47.67 o
  13   5   5       89.80      141.65     41.75 o
  14   5   5    13626.65    13717.43    193.09 o
   0   6   5    41280.82    41331.95    498.91 o
   1   6   5       61.18       86.44     26.41 o
   2   6   5     6045.87     6023.92     74.07 o
   3   6   5      413.70      480.69     31.49 o
   4   6   5     3213.56     3308.43     51.08 o
   5   6   5      428.01      478.67     29.48 o
   6   6   5    18704.43    18832.65    177.01 o
   7   6   5      428.16      412.50     37.74 o
   8   6   5     5100.99     5204.00     73.67 o
   9   6   5       25.45       -0.60     27.18 o
  10   6   5     2870.33     2666.02     74.28 o
  11   6   5      167.90      134.39     53.72 o
  12   6   5    14823.50    14306.08    201.75 o
  13   6   5       69.25      107.71    109.50 o
   1   7   5        2.11       49.69     23.19 o
   2   7   5    10134.81    10219.90    103.79 o
   3   7   5      946.41     1134.64     49.43 o
   4   7   5    10901.12    10793.97    110.76 o
   5   7   5       15.51       73.91     24.04 o
   6   7   5      227.81      205.85     48.99 o
   7   7   5        4.74        7.92     45.89 o
   8   7   5     7672.06     7658.65    155.10 o
   9   7   5      333.83      339.54     74.09 o
  10   7   5     7757.33     7804.63    174.38 o
   0   8   5    23030.16    23177.80    266.63 o
   1   8   5      168.91      194.54     37.02 o
   2   8   5     5085.87     5276.33    121.32 o
   3   8   5      121.24       84.67     59.61 o
   4   8   5     5758.68     5725.21    138.02 o
   5   8   5      238.39      215.70     67.38 o
   6   8   5    18630.53    19402.49    419.54 o
   7   8   5      443.85      652.22    118.87 o
   0   0   6    27824.79    25701.36    420.13 o
   1   0   6   114195.84   113328.65   1289.45 o
   2   0   6       64.26      111.97     25.92 o
   3   0   6      418.00      399.54     35.11 o
   4   0   6     5270.78     4893.30     89.43 o
   5   0   6   122191.60   127494.59   1394.49 o
   6   0   6    26021.57    25248.63    248.33 o
   7   0   6   129306.76   128013.02   1449.67 o
   8   0   6     6949.55     6784.23    110.94 o
   9   0   6     3610.78     3919.87     96.12 o
  10   0   6     4961.80     4872.06    107.13 o
  11   0   6    41391.94    41948.51    488.88 o
  12   0   6    17452.54    17847.51    274.99 o
  13   0   6    58007.70    58098.38    720.47 o
  14   0   6       79.98       96.35     63.49 o
  15   0   6      465.21      464.02     94.30 o
  16   0   6     1296.54     1375.12    119.86 o
  17   0   6    15590.84    14724.39    261.56 o
   1   1   6     2471.57     2692.69     35.91 o
   2   1   6     5098.61     5311.96     64.46 o
   3   1   6     1370.18     1236.44     31.27 o
   4   1   6     5343.34     5657.80     60.58 o
   5   1   6      333.57      355.04     28.44 o
   6   1   6       31.67       52.00     22.47 o
   7   1   6      542.49      512.11     31.33 o
   8   1   6     1978.30     2138.73     78.94 o
   9   1   6      850.80      996.37     52.87 o
  10   1   6      528.13      617.63     54.27 o
  11   1   6      189.23      157.04     40.79 o
  12   1   6     2237.01     2126.30     64.87 o
  13   1   6        5.70       30.98     37.65 o
  14   1   6      107.76      166.26     49.05 o
  15   1   6      559.34      672.39     66.16 o
  16   1   6      389.94      373.20     56.63 o
  17   1   6      203.30      238.45     58.99 o
   0   2   6    61600.76    61965.06    738.50 o
   1   2   6    93065.10    91653.52   1137.29 o
   2   2   6    10616.59    10575.44    105.19 o
   3   2   6      910.84      921.57     48.38 o
   4   2   6     4824.90     4308.32     40.01 o
   5   2   6    55719.47    54071.06    343.81 o
   6   2   6    34245.81    34352.95    229.64 o
   7   2   6    54448.71    51394.26    353.57 o
   8   2   6     6694.20     6873.11     97.23 o
   9   2   6      154.51      171.85     35.61 o
  10   2   6     2734.77     2538.48     60.48 o
  11   2   6    22296.03    22515.89    194.84 o
  12   2   6    16630.21    16918.92    167.30 o
  13   2   6    37922.85    37296.13    331.37 o
  14   2   6     3160.58     3106.51     84.97 o
  15   2   6     1518.66     1456.15     94.17 o
  16   2   6      913.71     1091.56     91.19 o
  17   2   6    10738.87    10373.62    161.91 o
   1   3   6     1213.71     1092.69     27.10 o
   2   3   6     4314.31     4293.29    103.83 o
   3   3   6     8197.99     7231.95    116.26 o
   4   3   6      595.62      554.52     24.21 o
   5   3   6    13885.59    15171.34    127.77 o
   6   3   6       18.09       45.39     21.99 o
   7   3   6      634.58      615.02     35.89 o
   8   3   6     2812.33     2839.59     52.07 o
   9   3   6    11203.27    10998.41    120.94 o
  10   3   6      758.12      763.07     50.52 o
  11   3   6     4726.10     4544.90     72.69 o
  12   3   6      776.68      797.19     51.72 o
  13   3   6     1450.52     1489.60     66.51 o
  14   3   6      616.07      757.62     56.99 o
  15   3   6     4357.12     4450.28    119.64 o
  16   3   6      411.21      380.00     65.19 o
   0   4   6    20785.88    20365.02    197.54 o
   1   4   6    40213.22    39151.52    256.17 o
   2   4   6     4141.49     4283.97     37.08 o
   3   4   6      749.82      845.23     39.29 o
   4   4   6     2502.34     2374.99     61.46 o
   5   4   6    19053.41    18544.99    148.57 o
   6   4   6     6475.44     6360.10     75.67 o
   7   4   6    28933.95    28314.43    201.82 o
   8   4   6     4143.56     4285.06     90.55 o
   9   4   6      105.73      128.49     37.20 o
  10   4   6     2364.91     2260.81     58.82 o
  11   4   6    14963.37    14669.26    152.66 o
  12   4   6     8513.98     8590.06    121.23 o
  13   4   6    20456.69    20138.49    204.45 o
  14   4   6     2536.03     2424.10     82.12 o
  15   4   6      970.02      975.40     67.27 o
   1   5   6     1534.09     1480.89     46.27 o
   2   5   6     5394.32     5268.36     51.34 o
   3   5   6    17171.28    16859.96    137.39 o
   4   5   6     5697.32     5766.42     96.27 o
   5   5   6     8570.84     8751.39    124.23 o
   6   5   6      109.26      140.55     27.78 o
   7   5   6      686.93      825.29     58.01 o
   8   5   6     3338.48     3222.27     57.61 o
   9   5   6    12227.11    12245.68    175.89 o
  10   5   6     1277.14     1321.57     69.03 o
  11   5   6     5071.03     5061.78     82.12 o
  12   5   6      260.75      207.29     44.82 o
  13   5   6     2004.17     2055.69     90.69 o
  14   5   6     1346.92     1481.35    102.22 o
   0   6   6     3421.56     3393.85     60.95 o
   1   6   6    21900.67    22176.11    207.34 o
   2   6   6     1193.09     1207.47     57.42 o
   3   6   6      215.63      251.69     23.68 o
   4   6   6     3785.95     3650.57     58.21 o
   5   6   6    20737.91    20671.53    278.61 o
   6   6   6     2899.67     2909.81     67.62 o
   7   6   6    18368.54    18530.70    250.09 o
   8   6   6     1689.54     1633.79    107.49 o
   9   6   6      339.93      400.32     51.53 o
  10   6   6     1061.64     1158.90     83.41 o
  11   6   6    11318.91    11387.21    211.55 o
  12   6   6     3578.49     3519.74    126.03 o
   1   7   6     2135.58     2163.18     47.02 o
   2   7   6     5788.68     5777.68     68.00 o
   3   7   6    13124.97    13709.71    151.09 o
   4   7   6     8472.67     8425.80     91.28 o
   5   7   6     4240.48     3938.77    142.60 o
   6   7   6       45.22       43.29     47.54 o
   7   7   6      785.28      874.86     88.01 o
   8   7   6     4023.29     3731.28    133.31 o
   9   7   6    11046.99    10992.45    216.97 o
  10   7   6     2331.43     2622.66    127.96 o
   0   8   6     2849.67     2840.15    105.51 o
   1   8   6     7610.54     7258.04    118.23 o
   2   8   6      825.24      674.67     79.22 o
   3   8   6        0.63       48.83     62.00 o
   4   8   6     1512.11     1441.20     89.20 o
   5   8   6     7542.86     7580.37    165.45 o
   6   8   6     2799.84     2864.20    210.54 o
   7   8   6     5445.79     5389.19    138.67 o
   1   1   7    44379.95    46309.72    268.21 o
   2   1   7    18446.01    17443.82    118.41 o
   3   1   7    65688.93    63021.90    398.27 o
   4   1   7    33820.35    31271.52    186.74 o
   5   1   7    38579.06    39847.11    251.20 o
   6   1   7     1835.13     2217.84     41.55 o
   7   1   7    15820.08    15581.89    137.87 o
   8   1   7    17117.48    16872.44    140.39 o
   9   1   7    48726.65    47766.18    372.27 o
  10   1   7    37132.93    36848.70    291.29 o
  11   1   7    15732.49    15391.07    154.14 o
  12   1   7       39.94       59.51     34.82 o
  13   1   7     6050.23     6038.75    107.93 o
  14   1   7    14604.22    14155.66    155.51 o
  15   1   7    15168.89    15286.17    188.50 o
  16   1   7    13543.20    14392.45    190.87 o
  17   1   7     7427.55     7390.36    129.23 o
   0   2   7     5302.46     4925.53     54.45 o
   1   2   7      315.10      272.59     14.58 o
   2   2   7       10.08       43.07     11.61 o
   3   2   7     5996.59     7015.49     61.26 o
   4   2   7       48.42      119.16     17.55 o
   5   2   7    10059.42    10770.09     76.73 o
   6   2   7     3850.18     3767.26     57.67 o
   7   2   7     1088.64     1063.07     38.44 o
   8   2   7      380.35      431.02     38.92 o
   9   2   7        1.99       20.17     32.79 o
  10   2   7      212.48      186.04     34.44 o
  11   2   7       25.51       55.71     31.77 o
  12   2   7      610.74      643.79     51.43 o
  13   2   7      595.36      674.15     56.55 o
  14   2   7     2311.51     2268.52     95.40 o
  15   2   7       27.90       25.16     38.71 o
  16   2   7        1.39       24.34     43.93 o
  17   2   7      294.78      316.34     58.61 o
   1   3   7    25403.02    25506.01    484.13 o
   2   3   7    37161.82    37428.43    351.77 o
   3   3   7    70252.37    70868.95    584.02 o
   4   3   7    44506.13    44521.01    337.51 o
   5   3   7     8052.32     7974.02     67.59 o
   6   3   7     1307.52     1598.94     47.29 o
   7   3   7    12049.85    12220.05    104.35 o
   8   3   7    24278.06    24284.03    183.64 o
   9   3   7    27538.07    27023.94    225.12 o
  10   3   7    32674.11    32138.02    255.16 o
  11   3   7     5433.63     5269.47     83.23 o
  12   3   7     1208.04     1184.86     54.85 o
  13   3   7     6337.91     6341.56    103.64 o
  14   3   7    12862.08    12959.93    158.54 o
  15   3   7    12785.07    13159.46    167.81 o
  16   3   7    15545.05    15186.51    225.75 o
   0   4   7     5419.59     5180.21     66.48 o
   1   4   7    13137.03    12913.11     86.09 o
   2   4   7      457.24      356.18     29.36 o
   3   4   7      117.90      155.52     37.12 o
   4   4   7      861.13      849.42     59.40 o
   5   4   7     8418.40     8126.35     67.32 o
   6   4   7     5701.13     5353.88     59.38 o
   7   4   7    12445.94    12201.03    102.58 o
   8   4   7     1374.32     1327.77     40.02 o
   9   4   7      147.83      181.96     28.09 o
  10   4   7      338.36      322.26     34.89 o
  11   4   7     3108.46     3104.96     77.99 o
  12   4   7     4121.31     3813.13    115.48 o
  13   4   7     8847.76     8551.59    132.75 o
  14   4   7      997.51     1103.14     76.34 o
  15   4   7      482.65      478.78     59.02 o
   1   5   7     7440.14     7654.65     69.23 o
   2   5   7    13056.58    13170.86    103.38 o
   3   5   7    37077.87    37528.13    282.56 o
   4   5   7    10840.16    10532.18     92.33 o
   5   5   7     6954.56     7157.88     71.99 o
   6   5   7      124.32      169.03     20.97 o
   7   5   7     2672.68     2742.36     53.17 o
   8   5   7    10613.80    10657.13    126.66 o
   9   5   7    25630.35    25233.91    224.80 o
  10   5   7    14974.82    14591.02    136.04 o
  11   5   7     7261.76     6859.13     87.30 o
  12   5   7        3.30        6.98     37.44 o
  13   5   7     1713.05     1808.08    103.28 o
  14   5   7     6652.56     6199.26    181.47 o
   0   6   7    19021.39    18777.22    305.68 o
   1   6   7    13712.62    13608.10    129.36 o
   2   6   7     4684.58     4589.18     54.81 o
   3   6   7       48.65       55.61     19.22 o
   4   6   7     3050.82     2862.15     85.10 o
   5   6   7     9877.94    10074.73    129.65 o
   6   6   7    17889.62    17601.30    153.10 o
   7   6   7     6311.68     6611.31     78.37 o
   8   6   7     2637.33     2778.75    102.30 o
   9   6   7       81.67       91.08     42.36 o
  10   6   7      373.79      395.27     60.27 o
  11   6   7     3831.07     4007.19    152.72 o
  12   6   7     6646.77     6446.83    143.48 o
   1   7   7     1925.04     2037.16     45.58 o
   2   7   7     6407.38     6492.99     69.38 o
   3   7   7     9042.28     9114.49     92.35 o
   4   7   7     6447.20     6383.78     95.60 o
   5   7   7      498.51      550.74     58.56 o
   6   7   7       67.63        7.92     68.20 o
   7   7   7      931.58      989.04     87.92 o
   8   7   7     4119.95     3812.31    128.02 o
   9   7   7     6005.11     6076.25    166.74 o
  10   7   7     4306.18     4259.14    147.16 o
   0   8   7     9917.93    10134.08    312.55 o
   1   8   7     8265.92     8646.19    270.52 o
   2   8   7     1980.76     2057.86    103.20 o
   3   8   7      186.83      144.47     70.87 o
   4   8   7      859.45      859.05    130.03 o
   5   8   7    10067.41     9948.45    225.82 o
   6   8   7     8066.34     7926.83    177.29 o
   0   0   8   171503.05   163693.97   2899.41 o
   1   0   8    63142.63    64218.20    597.82 o
   2   0   8    14390.13    13003.02    133.48 o
   4   0   8    19206.97    18182.26    162.98 o
   5   0   8     9760.11     9758.28    112.32 o
   6   0   8   176787.67   180310.86   2229.93 o
   7   0   8    19855.12    20021.01    226.05 o
   8   0   8    29424.96    29094.04    312.08 o
   9   0   8       65.44      176.44     49.71 o
  10   0   8     8074.15     8509.48    163.59 o
  11   0   8    10023.30    10381.45    217.83 o
  12   0   8    55448.48    55765.05    649.33 o
  13   0   8    11127.80    11505.26    211.23 o
  14   0   8    14099.86    13671.56    264.65 o
  15   0   8      619.74      490.54     92.87 o
  16   0   8     3591.12     3757.62    153.18 o
  17   0   8     1737.87     1526.80    129.09 o
   1   1   8      351.44      365.47     17.75 o
   3   1   8       44.90       73.40     17.00 o
   4   1   8     3372.47     3451.86     44.47 o
   5   1   8       58.77      105.02     21.17 o
   6   1   8      813.89     1084.25     45.68 o
   7   1   8        0.46       -0.56     23.20 o
   8   1   8     2093.90     2253.98     58.48 o
   9   1   8      137.72      118.75     34.24 o
  10   1   8     1390.56     1311.40     56.62 o
  11   1   8       11.86       19.37     33.83 o
  12   1   8        8.89       25.50     34.27 o
  13   1   8      286.60      270.68     45.88 o
  14   1   8      397.76      435.81     52.11 o
  15   1   8      359.07      297.77     51.44 o
  16   1   8      402.30      438.59     68.30 o
  17   1   8       17.31       17.99     47.85 o
   0   2   8   209474.03   215665.17   2915.18 o
   1   2   8     7410.10     6375.88    149.90 o
   2   2   8    25932.58    25830.81    193.31 o
   3   2   8      177.23      167.70     19.16 o
   4   2   8    35637.31    35768.31    228.30 o
   5   2   8     4522.09     4595.41     58.10 o
   6   2   8   105125.66   103424.49    810.37 o
   7   2   8     8681.76     8184.30    107.68 o
   8   2   8    20428.01    20168.86    160.57 o
   9   2   8        2.42       22.56     29.41 o
  10   2   8     9500.62     9216.32    120.42 o
  11   2   8     5374.64     5268.00     84.36 o
  12   2   8    47881.01    47412.65    366.92 o
  13   2   8     4116.55     4221.78     80.18 o
  14   2   8    10592.59    10707.97    134.04 o
  15   2   8       53.34       54.17     42.83 o
  16   2   8      860.23     1076.65     72.46 o
   1   3   8      119.81      136.21     23.14 o
   2   3   8    12366.16    12214.57    132.72 o
   3   3   8     8670.46     8889.59    101.05 o
   4   3   8    15013.79    15379.90    124.60 o
   5   3   8      375.17      409.27     29.25 o
   6   3   8       11.37       51.38     21.68 o
   7   3   8       76.99      129.90     28.02 o
   8   3   8     8654.24     8313.96    107.11 o
   9   3   8     3077.58     3039.20     62.09 o
  10   3   8     4439.16     4548.10    103.57 o
  11   3   8     1645.24     1733.80     52.99 o
  12   3   8      238.56      297.87     39.31 o
  13   3   8        1.66       -9.34     39.95 o
  14   3   8     4250.68     4311.03    101.45 o
  15   3   8     2004.28     1989.47     76.22 o
  16   3   8     2298.15     2571.01    113.63 o
   0   4   8    70215.09    69633.05    674.54 o
   1   4   8     5122.73     5067.03     35.61 o
   2   4   8    25776.33    26046.71    270.51 o
   3   4   8     1507.74     1547.45     83.37 o
   4   4   8    13460.48    13356.64    190.31 o
   5   4   8     7313.69     7320.78     93.64 o
   6   4   8    45964.80    45975.15    342.26 o
   7   4   8     5648.04     5347.18     73.22 o
   8   4   8    14096.50    14170.17    127.13 o
   9   4   8      152.84      156.56     30.00 o
  10   4   8     5802.76     5616.72     77.19 o
  11   4   8     2353.43     2493.63     75.51 o
  12   4   8    28585.23    28249.99    258.99 o
  13   4   8     2857.26     2909.66     80.62 o
  14   4   8     8296.26     8360.22    129.13 o
  15   4   8        2.03        9.38     40.75 o
   1   5   8       44.23       61.95     13.34 o
   2   5   8    14023.56    13990.96     91.82 o
   3   5   8     2131.52     2213.05    101.05 o
   4   5   8    10814.87    10793.72    166.02 o
   5   5   8      652.33      723.17     59.50 o
   6   5   8      123.03       94.32     44.26 o
   7   5   8       12.81       33.95     15.99 o
   8   5   8     9097.70     8926.55     97.96 o
   9   5   8     2239.64     2329.12     50.80 o
  10   5   8     4530.45     4205.70    257.16 o
  11   5   8     2176.34     2235.64     69.21 o
  12   5   8      217.23      227.08     44.91 o
  13   5   8      213.83       86.02     55.97 o
  14   5   8     4169.77     4331.74    140.30 o
   0   6   8    22713.33    22987.95    342.84 o
   1   6   8     5760.85     5759.73    100.14 o
   2   6   8     7182.79     7328.29     98.23 o
   3   6   8      151.16      156.45     21.93 o
   4   6   8     5354.01     5471.31    110.33 o
   5   6   8     3409.98     3544.94    109.75 o
   6   6   8    17472.77    17400.40    228.78 o
   7   6   8     2434.82     2376.42    101.57 o
   8   6   8     8000.02     7668.24    157.96 o
   9   6   8      128.68      142.88     55.43 o
  10   6   8     2478.73     2604.04     93.45 o
  11   6   8     1268.13     1323.80    130.65 o
  12   6   8     9650.01     9572.75    187.57 o
   1   7   8       58.57       60.04     18.58 o
   2   7   8    16666.60    16797.01    155.85 o
   3   7   8     1295.86     1357.69     77.84 o
   4   7   8    16213.60    16096.58    197.82 o
   5   7   8      960.39      796.03     83.36 o
   6   7   8       15.35       24.23     48.75 o
   7   7   8       81.86       60.46     50.90 o
   8   7   8    10554.88    10289.99    257.71 o
   9   7   8     1867.95     1874.68    130.80 o
  10   7   8     9435.88     9553.39    479.00 o
   0   8   8    10389.27    10131.63    928.76 o
   1   8   8     1044.54     1215.07    151.70 o
   2   8   8     2886.95     2945.12    214.71 o
   3   8   8       12.34      114.38     75.38 o
   4   8   8     2885.13     2571.56    142.90 o
   5   8   8      899.40      880.39     79.97 o
   6   8   8     7152.05     7324.55    143.98 o
   1   1   9    63320.84    66975.36    478.86 o
   2   1   9     1262.48     1458.72     48.82 o
   3   1   9   158783.53   159914.05   1375.77 o
   4   1   9      114.09      232.49     25.76 o
   5   1   9    40671.68    40459.82    267.60 o
   7   1   9    29671.50    30655.38    223.44 o
   8   1   9      260.22      249.09     32.76 o
   9   1   9    76083.08    75641.27    609.45 o
  10   1   9      981.65     1241.88     53.75 o
  11   1   9    25235.45    24374.34    210.78 o
  12   1   9      316.55      390.02     46.58 o
  13   1   9     6176.03     6272.78     95.50 o
  14   1   9        0.89       52.33     44.48 o
  15   1   9    30184.90    30652.87    290.94 o
  16   1   9       66.48      124.83     50.93 o
  17   1   9    11139.22    11254.19    164.67 o
   0   2   9      966.05     1044.84     56.90 o
   1   2   9     4178.73     3713.69     39.95 o
   2   2   9     3545.93     3986.21     75.36 o
   3   2   9      451.25      430.56     49.19 o
   4   2   9      333.05      290.92     20.03 o
   5   2   9      677.71      613.46     26.12 o
   6   2   9      893.49     1018.79     34.20 o
   7   2   9     1387.52     1422.73     39.78 o
   8   2   9        0.11       17.83     27.92 o
   9   2   9       39.16       87.20     28.84 o
  10   2   9       37.96        7.42     27.42 o
  11   2   9      565.74      633.52     46.74 o
  12   2   9      202.22      154.16     37.93 o
  13   2   9     1199.90     1376.48     56.50 o
  14   2   9       88.08       69.12     42.90 o
  15   2   9       23.74       78.85     41.23 o
  16   2   9        9.06       48.00     45.21 o
   1   3   9    28785.37    29293.43    237.53 o
   2   3   9      243.50      259.90     50.12 o
   3   3   9   116669.37   116217.67   1307.62 o
   4   3   9     1308.91     1261.60     64.54 o
   5   3   9    26783.01    26497.45    230.33 o
   6   3   9      711.57      841.58     24.95 o
   7   3   9    15690.52    15936.46    121.82 o
   8   3   9      224.19      255.81     28.08 o
   9   3   9    59619.60    58593.30    430.33 o
  10   3   9     7371.01     7186.18     87.17 o
  11   3   9    20486.82    19785.95    188.22 o
  12   3   9       50.83       26.56     33.64 o
  13   3   9     3706.12     3748.83     82.64 o
  14   3   9      249.28      230.71     47.23 o
  15   3   9    24166.00    24244.89    239.25 o
  16   3   9      128.17      175.18     51.81 o
   0   4   9        2.56      -10.59     10.59 o
   1   4   9    19951.21    19534.52    177.39 o
   2   4   9       57.62      131.12     37.93 o
   3   4   9        2.36        5.07     46.14 o
   4   4   9      385.44      438.20     53.95 o
   5   4   9    13641.18    13278.46    132.47 o
   6   4   9       77.95       65.77     34.60 o
   7   4   9    14040.26    13933.76    138.74 o
   8   4   9     1208.52     1176.96     26.30 o
   9   4   9      269.00      305.87     25.49 o
  10   4   9      255.55      240.40     28.83 o
  11   4   9     7158.57     7133.18     97.70 o
  12   4   9     1312.72     1220.45     69.87 o
  13   4   9     5266.75     5755.66    104.52 o
  14   4   9      233.65      201.48     45.88 o
  15   4   9       11.11       78.39     49.82 o
   1   5   9    10459.38    10536.00     72.37 o
   2   5   9      432.45      488.03     37.68 o
   3   5   9    56209.82    55486.22    613.93 o
   4   5   9        7.35       31.09     34.73 o
   5   5   9    14587.17    14319.94    273.81 o
   6   5   9       88.75       81.22     43.16 o
   7   5   9     6354.44     6600.46    107.32 o
   8   5   9        9.00       57.34     37.92 o
   9   5   9    37321.75    37361.73    303.37 o
  10   5   9        1.32       24.89     43.20 o
  11   5   9     7445.78     7354.10    163.29 o
  12   5   9      133.88      114.14     52.35 o
  13   5   9     3177.56     3143.59    104.50 o
   0   6   9      105.67      153.70     31.72 o
   1   6   9    26467.15    26511.55    208.21 o
   2   6   9       47.70       47.86     29.73 o
   3   6   9       52.33       71.26     33.61 o
   4   6   9        0.24       16.54     40.80 o
   5   6   9    21957.44    21396.09    274.29 o
   6   6   9      731.91      726.92     69.35 o
   7   6   9    17910.22    18101.69    272.33 o
   8   6   9      109.88      119.98     60.23 o
   9   6   9        3.60       -9.22     51.07 o
  10   6   9       13.22       13.30     42.86 o
  11   6   9     9731.31     9366.83    166.63 o
  12   6   9        3.34       23.27     50.46 o
   1   7   9     3831.04     3921.57    119.92 o
   2   7   9      125.03      159.10     37.68 o
   3   7   9    21249.05    21298.93    330.98 o
   4   7   9       39.71       75.45     48.17 o
   5   7   9     5555.23     5782.54    175.80 o
   6   7   9      310.27      308.10     60.85 o
   7   7   9     1816.75     1955.82    114.24 o
   8   7   9        5.58      103.22     63.22 o
   9   7   9    13144.77    12603.10    239.36 o
   0   8   9       78.58      244.77    136.00 o
   1   8   9    12422.77    12792.03    288.26 o
   2   8   9       95.15      129.44    112.84 o
   3   8   9        0.98        8.15     86.56 o
   4   8   9        0.98      -13.93     79.59 o
   5   8   9    11172.91    11673.37    225.55 o
   0   0  10   348686.97   343038.22   7743.25 o
   1   0  10       64.61      236.59     60.40 o
   2   0  10    60467.73    61706.68    596.35 o
   3   0  10     4465.28     4520.82     71.81 o
   4   0  10    38456.98    39571.09    328.86 o
   5   0  10     1956.42     1612.66     45.06 o
   6   0  10   114216.67   113170.99   1272.62 o
   7   0  10     5694.80     5946.77     96.75 o
   8   0  10    13344.32    12938.52    179.18 o
   9   0  10      611.35      647.76     68.84 o
  10   0  10    12832.36    12478.25    174.11 o
  11   0  10     2579.95     2584.49     93.63 o
  12   0  10    56100.64    55954.75    632.94 o
  13   0  10     2983.20     3186.15    108.53 o
  14   0  10    14420.68    14399.41    256.45 o
  15   0  10       61.42       62.99     68.53 o
  16   0  10     1913.96     1929.24    144.97 o
   1   1  10     7633.20     8765.91     65.27 o
   2   1  10      936.62      963.27     26.34 o
   3   1  10      369.60      418.31     32.65 o
   4   1  10     4606.73     4959.16     54.18 o
   5   1  10       95.11      123.30     21.18 o
   6   1  10      397.67      501.17     32.39 o
   7   1  10     2221.95     2442.83     62.54 o
   8   1  10     2713.92     2758.65     58.40 o
   9   1  10       69.29       87.97     31.87 o
  10   1  10      688.47      696.47     46.68 o
  11   1  10       30.94       57.83     36.31 o
  12   1  10       12.75      -10.59     30.80 o
  13   1  10        0.12      -23.82     37.82 o
  14   1  10     1389.27     1519.01     64.40 o
  15   1  10       25.92       44.33     45.97 o
  16   1  10      631.52      548.83     66.50 o
   0   2  10   143348.66   143420.31   1753.66 o
   1   2  10     8912.79     9075.15    162.89 o
   2   2  10    32468.98    31688.99    299.46 o
   3   2  10      227.33      215.29     15.63 o
   4   2  10    23441.34    23507.47    165.52 o
   5   2  10     7457.46     7079.51     77.86 o
   6   2  10   105252.80   105180.45    773.69 o
   7   2  10     4836.30     5011.05     64.46 o
   8   2  10    15395.82    15367.06    132.44 o
   9   2  10      169.53      216.72     43.29 o
  10   2  10     6850.27     6840.38     84.69 o
  11   2  10     3332.94     3386.88     69.78 o
  12   2  10    38759.11    38839.58    329.83 o
  13   2  10     3245.95     3354.86     87.97 o
  14   2  10    14397.09    14322.79    155.62 o
  15   2  10       32.27       43.11     40.53 o
  16   2  10     3685.92     3824.07    110.90 o
   1   3  10     3268.15     3312.17     80.99 o
   2   3  10    15889.12    15923.07    139.27 o
   3   3  10       34.98       23.48     30.27 o
   4   3  10    11369.51    11271.82    109.66 o
   5   3  10     1630.75     1694.37     54.92 o
   6   3  10       85.89      136.37     14.22 o
   7   3  10     1142.91     1132.67     37.17 o
   8   3  10    10483.99    10066.77     93.65 o
   9   3  10      713.88      818.64     45.34 o
  10   3  10     6873.30     6903.13    101.05 o
  11   3  10     1416.43     1277.33     82.93 o
  12   3  10      112.17      113.05     33.76 o
  13   3  10      152.40      138.77     40.87 o
  14   3  10     2622.07     2686.70     76.77 o
  15   3  10       21.06       11.46     42.23 o
   0   4  10    57351.89    56314.05    543.39 o
   1   4  10     4925.64     5279.37     78.04 o
   2   4  10    11725.44    11769.09    145.19 o
   3   4  10      389.21      479.53     68.82 o
   4   4  10    14522.43    14317.45    179.13 o
   5   4  10     4489.56     4355.74    103.95 o
   6   4  10    55451.69    54116.54    442.60 o
   7   4  10     4915.58     5025.50     78.55 o
   8   4  10    14604.04    14667.58    110.83 o
   9   4  10        3.57       35.10     24.75 o
  10   4  10     4901.57     4843.85    105.40 o
  11   4  10     4154.97     4163.94     92.68 o
  12   4  10    19632.72    19902.02    184.83 o
  13   4  10     2660.51     2529.65    129.70 o
  14   4  10     7950.00     7953.11    165.72 o
   1   5  10     1811.10     1934.10    103.41 o
   2   5  10    12459.91    12301.85    145.25 o
   3   5  10      493.84      500.29     43.54 o
   4   5  10    12257.24    12297.08    156.36 o
   5   5  10      613.46      674.89     53.39 o
   6   5  10       85.32       92.42     48.83 o
   7   5  10      455.03      515.14     53.61 o
   8   5  10     9799.95     9341.70    120.47 o
   9   5  10      350.80      329.09     53.29 o
  10   5  10    10156.32    10273.89    137.51 o
  11   5  10     1387.46     1449.65    119.56 o
  12   5  10        7.11       83.76     51.12 o
  13   5  10       77.30       79.29     59.07 o
   0   6  10    23699.41    24076.24    206.67 o
   1   6  10       65.86      107.97     36.75 o
   2   6  10     9419.19     9339.69    140.23 o
   3   6  10       46.22       39.55     38.78 o
   4   6  10     5512.09     5643.81    150.81 o
   5   6  10      971.25     1061.78     86.05 o
   6   6  10    22027.25    21639.74    302.76 o
   7   6  10      674.45      641.49     70.63 o
   8   6  10     5917.79     5880.89    134.14 o
   9   6  10      118.55      129.61     62.24 o
  10   6  10     4389.85     4336.00    128.13 o
  11   6  10      753.44      840.97     88.59 o
   1   7  10     2919.59     3088.65    128.47 o
   2   7  10    13788.78    13718.40    184.34 o
   3   7  10     3526.97     3368.34    126.06 o
   4   7  10    12770.41    12799.53    168.82 o
   5   7  10      610.33      739.05     60.34 o
   6   7  10       51.77       76.43     53.42 o
   7   7  10      506.04      454.70    103.28 o
   8   7  10     9113.37     8846.59    174.41 o
   9   7  10     1801.45     1970.67    114.67 o
   0   8  10     7175.41     6732.20    413.38 o
   1   8  10      302.55      498.96    113.40 o
   2   8  10     3552.24     3586.86    167.72 o
   3   8  10       87.34       80.33    104.09 o
   4   8  10     1306.33     1619.07    147.74 o
   1   1  11    15257.51    15218.21     95.36 o
   2   1  11    29503.19    28383.12    172.72 o
   3   1  11    97579.80    98327.97    737.99 o
   4   1  11    32489.39    32635.02    231.02 o
   5   1  11    17006.11    16881.30    117.42 o
   6   1  11      580.50      615.11     47.69 o
   7   1  11    11611.37    11986.81    104.16 o
   8   1  11    30572.54    29857.61    241.42 o
   9   1  11    33038.57    32648.61    265.67 o
  10   1  11    12897.25    13101.71    142.38 o
  11   1  11     8913.06     8905.79    107.12 o
  12   1  11      929.82     1003.93     53.79 o
  13   1  11     3942.53     4061.32     92.02 o
  14   1  11    11734.80    11853.36    152.62 o
  15   1  11    21775.71    22323.21    235.71 o
  16   1  11     9443.02     9007.87    145.03 o
   0   2  11     8439.51     8192.75     92.13 o
   1   2  11     3060.59     2868.98     44.33 o
   2   2  11      555.79      519.90     36.24 o
   3   2  11       41.53       47.97      8.92 o
   4   2  11       26.16       47.03     15.99 o
   5   2  11      147.42      133.58     24.43 o
   6   2  11      517.94      567.00     31.69 o
   7   2  11     1594.99     1510.01     63.83 o
   8   2  11      312.87      278.60     36.51 o
   9   2  11      697.30      773.96     52.77 o
  10   2  11       16.53       41.18     30.53 o
  11   2  11     2026.97     2051.10     56.43 o
  12   2  11     2030.35     2196.75     71.34 o
  13   2  11      757.07      752.17     66.90 o
  14   2  11      121.16      138.65     46.66 o
  15   2  11       17.64      -30.78     45.70 o
  16   2  11        2.88       -9.28     45.92 o
   1   3  11    14198.66    14500.97    129.29 o
   2   3  11    21319.73    21028.54    187.18 o
   3   3  11    57659.63    57316.23    509.55 o
   4   3  11    16414.93    16421.28    156.13 o
   5   3  11    17778.73    17247.07    145.17 o
   6   3  11        1.18       47.16     22.96 o
   7   3  11    13571.77    13746.62    128.57 o
   8   3  11    15370.85    14673.04    131.80 o
   9   3  11    44860.22    43974.81    327.73 o
  10   3  11    12626.60    12561.40    128.01 o
  11   3  11     6713.41     6661.61    135.36 o
  12   3  11      184.70      213.45     45.85 o
  13   3  11     4287.64     4488.92     85.08 o
  14   3  11     5355.03     5580.05    124.71 o
  15   3  11    20361.82    20354.46    203.28 o
   0   4  11     9548.62     8927.73    209.62 o
   1   4  11    12868.29    12660.71    115.70 o
   2   4  11     1715.01     1742.77     39.21 o
   3   4  11      646.96      744.65     33.38 o
   4   4  11      556.70      382.26     71.51 o
   5   4  11    13134.22    12851.49    180.82 o
   6   4  11     7573.72     7715.78    151.23 o
   7   4  11     7121.10     6993.18    118.30 o
   8   4  11     1930.06     1960.50    130.28 o
   9   4  11      124.91      135.40     17.32 o
  10   4  11        9.09       -4.75     20.89 o
  11   4  11     3065.85     3199.73     79.42 o
  12   4  11     4752.86     4890.08     91.49 o
  13   4  11     3252.40     3169.50     91.80 o
  14   4  11     1292.77     1177.20     84.84 o
   1   5  11     7570.40     7717.33    164.99 o
   2   5  11    10628.16    10270.75    189.58 o
   3   5  11    37207.41    37646.12    502.46 o
   4   5  11    12472.90    12626.57    177.01 o
   5   5  11     7631.02     7466.09    121.27 o
   6   5  11       94.76       88.80     43.79 o
   7   5  11     7791.22     7556.96    146.29 o
   8   5  11     7024.93     6949.77    117.68 o
   9   5  11    22569.11    22347.42    291.41 o
  10   5  11     6606.75     7121.76    125.48 o
  11   5  11     5743.37     5768.43    121.15 o
  12   5  11      236.07      289.50     59.70 o
  13   5  11     1554.43     1789.65     92.31 o
   0   6  11    10071.19    10321.89    325.19 o
   1   6  11    11218.77    11521.92    108.46 o
   2   6  11     1983.30     2239.06    126.03 o
   3   6  11      172.21      145.24     55.78 o
   4   6  11     1675.47     1784.37     86.34 o
   5   6  11    10628.20    10044.23    199.02 o
   6   6  11     6151.57     6098.77    147.31 o
   7   6  11    11628.55    11437.47    239.80 o
   8   6  11     4988.47     4661.87    176.64 o
   9   6  11      279.06      197.93     72.06 o
  10   6  11      363.00      323.81     68.17 o
  11   6  11     5748.15     5686.56    141.00 o
   1   7  11      779.10      683.76    113.09 o
   2   7  11     6445.87     6653.98    179.53 o
   3   7  11     6049.53     6303.95    160.16 o
   4   7  11     4050.86     4285.59    112.14 o
   5   7  11     2886.53     2922.81    157.84 o
   6   7  11        8.38       -2.29     40.38 o
   7   7  11     1106.82     1174.16     97.72 o
   8   7  11     1893.90     2054.86    183.65 o
   0   8  11     3586.99     4564.21    314.87 o
   1   8  11    14462.26    14292.38    334.90 o
   2   8  11     2833.98     3555.67    278.78 o
   3   8  11      162.36      350.03    170.17 o
   0   0  12    41724.23    40631.05    570.52 o
   1   0  12    71801.92    70779.08    805.92 o
   2   0  12    12671.21    13019.44    131.03 o
   3   0  12      598.87      575.56     42.02 o
   4   0  12    19581.27    19809.31    213.24 o
   5   0  12    39499.32    38113.75    395.26 o
   6   0  12    41047.30    41324.68    484.63 o
   7   0  12    56959.50    57171.23    604.38 o
   8   0  12      265.01      327.10     49.06 o
   9   0  12      103.91      105.08     56.54 o
  10   0  12     7290.40     7130.85    124.34 o
  11   0  12    33074.31    32820.10    374.04 o
  12   0  12    11565.75    11577.51    185.81 o
  13   0  12    31090.88    30260.01    391.76 o
  14   0  12     5930.59     5940.40    154.22 o
  15   0  12      814.01      852.56     84.72 o
  16   0  12     1730.49     1855.90    136.32 o
   1   1  12      295.19      319.91     22.85 o
   2   1  12     2848.19     3002.64     40.02 o
   3   1  12     1679.44     1643.65     41.77 o
   4   1  12     2196.61     2261.57     44.01 o
   5   1  12     2699.90     2802.16     72.89 o
   6   1  12      924.55     1062.52     39.96 o
   7   1  12        7.75       43.35     26.90 o
   8   1  12      768.99      840.72     48.76 o
   9   1  12      207.96      234.39     37.00 o
  10   1  12     3647.49     3702.19    108.70 o
  11   1  12     1697.61     1730.36     73.24 o
  12   1  12       15.74       -3.50     33.08 o
  13   1  12      481.17      497.66     52.85 o
  14   1  12      110.15      152.53     47.73 o
  15   1  12      695.89      674.38     65.22 o
  16   1  12      370.79      289.11     61.47 o
   0   2  12    36918.61    35817.41    369.02 o
   1   2  12    40665.48    40072.43    296.67 o
   2   2  12     9031.13     8895.68     73.75 o
   3   2  12     1221.84     1254.63     49.35 o
   4   2  12     8258.00     8092.32     66.40 o
   5   2  12    42129.85    41459.13    329.44 o
   6   2  12    34294.65    33547.67    254.78 o
   7   2  12    57428.29    57938.61    425.42 o
   8   2  12     6486.76     6327.32     69.54 o
   9   2  12     3006.38     3107.74     73.89 o
  10   2  12     5850.51     5465.56     99.95 o
  11   2  12    27315.56    27336.20    235.96 o
  12   2  12    12757.67    12687.42    151.65 o
  13   2  12    28818.03    27872.46    253.71 o
  14   2  12     4726.67     4842.19     85.11 o
  15   2  12      919.84      971.20     58.77 o
   1   3  12     7709.39     7793.05     96.16 o
   2   3  12     6388.15     6363.85    160.20 o
   3   3  12     5671.06     5480.06     72.51 o
   4   3  12     4121.98     4036.33    107.13 o
   5   3  12     4453.41     4348.24     94.47 o
   6   3  12      252.09      249.03     27.74 o
   7   3  12     1499.13     1571.74     34.71 o
   8   3  12      977.28     1012.70     32.86 o
   9   3  12     1048.85     1157.21     42.08 o
  10   3  12     2104.20     2295.44     73.09 o
  11   3  12     2504.85     2459.34     54.00 o
  12   3  12        0.65       29.90     32.69 o
  13   3  12      768.46      781.01     64.14 o
  14   3  12      486.02      463.88     53.72 o
  15   3  12     3225.59     3374.34    101.88 o
   0   4  12    15065.96    15079.75    171.32 o
   1   4  12    22884.72    23273.05    207.90 o
   2   4  12     3482.05     3344.06    123.60 o
   3   4  12       41.99       51.76     21.96 o
   4   4  12     4360.10     4388.42    136.85 o
   5   4  12    27233.32    26397.33    281.35 o
   6   4  12    15289.27    14790.50    143.63 o
   7   4  12    26900.86    27292.62    228.39 o
   8   4  12     1136.12     1294.82     51.56 o
   9   4  12     2844.15     2576.93     68.92 o
  10   4  12     1473.29     1463.46     43.09 o
  11   4  12    12192.46    11980.62    159.92 o
  12   4  12     5565.46     5754.04    114.29 o
  13   4  12    14996.89    14762.66    197.66 o
  14   4  12     2422.76     2941.49    168.99 o
   1   5  12     8066.74     8189.74     87.03 o
   2   5  12     5233.32     5105.17     46.29 o
   3   5  12     9449.64     9085.80    116.99 o
   4   5  12     3217.11     3090.80    143.70 o
   5   5  12     4331.44     4360.60    102.93 o
   6   5  12       29.21        0.52     46.45 o
   7   5  12     3072.85     3176.42    181.49 o
   8   5  12     1175.59     1275.61     82.19 o
   9   5  12     5999.90     6040.16    107.86 o
  10   5  12     3242.88     3288.16     96.40 o
  11   5  12     2665.39     2622.58    142.38 o
  12   5  12        4.20      -38.30     50.26 o
   0   6  12     8877.15     8396.23    306.07 o
   1   6  12    17760.10    17556.42    203.46 o
   2   6  12     1779.52     1782.55     84.47 o
   3   6  12        5.23       16.09     19.73 o
   4   6  12     1745.50     1795.31    171.30 o
   5   6  12     9184.79     9045.13    157.71 o
   6   6  12     7289.31     7067.38    151.19 o
   7   6  12     8681.33     8779.75    164.23 o
   8   6  12      748.79      860.89     87.63 o
   9   6  12       23.85       37.34     65.85 o
  10   6  12      773.24      807.64     98.72 o
  11   6  12     5969.18     5664.73    265.45 o
   1   7  12     2930.97     3622.63    137.49 o
   2   7  12     5563.61     5861.60    227.64 o
   3   7  12    13384.82    13694.94    300.19 o
   4   7  12     4231.22     4169.41    118.71 o
   5   7  12     5183.31     4960.10    186.83 o
   6   7  12      363.69      526.60    105.84 o
   7   7  12     1944.78     1701.98     96.92 o
   8   7  12     2113.81     2382.53    113.25 o
   0   8  12     5203.02     4926.45    350.88 o
   1   8  12     6971.79     7003.22    226.79 o
   2   8  12     1092.38     1349.59    150.17 o
   1   1  13       84.90      198.92     22.17 o
   2   1  13    91623.40    91142.62    598.05 o
   3   1  13     8437.35     8501.28     75.26 o
   4   1  13    76161.82    75413.09    581.31 o
   5   1  13      755.83      821.74     38.93 o
   6   1  13     3730.93     3668.99     73.60 o
   7   1  13     2128.21     2250.00     52.52 o
   8   1  13    44534.09    44206.91    357.56 o
   9   1  13    10466.47    10443.30    109.66 o
  10   1  13    51311.01    51966.14    437.56 o
  11   1  13      222.91      239.61     41.32 o
  12   1  13     2715.85     2735.65     86.77 o
  13   1  13       13.06       81.66     39.62 o
  14   1  13    19071.89    19853.36    223.55 o
  15   1  13     1689.30     1925.19     98.56 o
   0   2  13      326.83      210.66     35.66 o
   1   2  13      188.40      177.95     19.96 o
   2   2  13     1078.31     1034.02     17.87 o
   3   2  13      342.08      384.92     26.26 o
   4   2  13      432.43      576.49     28.71 o
   5   2  13       60.53      108.88     18.80 o
   6   2  13     1178.88     1249.38     60.68 o
   7   2  13      784.13      856.88     38.79 o
   8   2  13       19.06       23.99     23.99 o
   9   2  13      647.88      649.54     40.40 o
  10   2  13      192.15      190.33     35.96 o
  11   2  13      251.18      198.34     40.09 o
  12   2  13     3500.32     3397.96     79.49 o
  13   2  13      190.82      133.89     43.43 o
  14   2  13      626.89      560.49     52.30 o
  15   2  13        3.65       26.26     40.05 o
   1   3  13       29.14       79.76     54.61 o
   2   3  13    39870.07    39870.46    356.21 o
   3   3  13     5633.23     5616.50    109.07 o
   4   3  13    49528.75    49780.99    467.64 o
   5   3  13     1031.96     1070.47     49.66 o
   6   3  13      664.94      672.98     47.97 o
   7   3  13      709.08      668.32     28.50 o
   8   3  13    30762.26    30544.46    232.28 o
   9   3  13     2666.05     2855.59    100.04 o
  10   3  13    35269.46    35609.66    258.26 o
  11   3  13      673.72      712.01     38.18 o
  12   3  13     1101.61     1146.84     73.82 o
  13   3  13      561.33      488.17     57.58 o
  14   3  13    17275.47    17445.99    202.45 o
   0   4  13    23445.95    22333.61    373.88 o
   1   4  13     6103.64     6105.13     88.38 o
   2   4  13     2969.82     3168.51     77.32 o
   3   4  13      332.56      340.25     23.44 o
   4   4  13     3465.29     3396.23     71.98 o
   5   4  13      621.46      727.46     51.31 o
   6   4  13    16235.80    16058.94    168.98 o
   7   4  13      377.47      318.00     32.25 o
   8   4  13     5403.13     5438.71     94.96 o
   9   4  13        0.93        8.31     33.61 o
  10   4  13      918.45     1020.21     50.70 o
  11   4  13       86.42       74.24     40.80 o
  12   4  13     9017.32     9144.61    135.88 o
  13   4  13      224.22      399.38     61.91 o
   1   5  13     1732.98     1777.27     87.28 o
   2   5  13    44717.62    44813.24    381.30 o
   3   5  13     4269.39     4404.03    118.05 o
   4   5  13    31188.84    31557.18    307.50 o
   5   5  13     1874.89     1817.21     87.86 o
   6   5  13      199.30      267.22     45.21 o
   7   5  13      545.25      650.23     58.43 o
   8   5  13    19315.21    18748.93    339.14 o
   9   5  13     1752.75     1865.22     95.37 o
  10   5  13    23700.76    23654.77    264.89 o
  11   5  13      910.34      825.33     70.53 o
  12   5  13      603.99      600.62     70.57 o
   0   6  13     6655.97     6421.83    517.77 o
   1   6  13     3474.43     3577.15     63.76 o
   2   6  13     4484.46     4713.39    116.49 o
   3   6  13      123.02      107.30     42.82 o
   4   6  13     2354.96     2356.04     72.20 o
   5   6  13      616.37      621.64     42.49 o
   6   6  13    16326.45    16537.64    185.67 o
   7   6  13      432.96      414.56     72.95 o
   8   6  13     5024.41     5135.36    149.96 o
   9   6  13       76.83       85.78     49.41 o
  10   6  13     1500.65     1580.77     81.55 o
   1   7  13      964.44      904.27    102.31 o
   2   7  13     7998.75     7905.57    326.34 o
   3   7  13      542.55      619.63    105.11 o
   4   7  13     9867.61     9691.46    231.87 o
   5   7  13      426.08      314.52     69.68 o
   6   7  13       18.91      -48.83     48.92 o
   7   7  13      213.60      301.18     64.86 o
   0   0  14     1616.03     1681.88    269.03 o
   1   0  14    77612.05    77551.92    879.61 o
   2   0  14      706.25      806.20     82.53 o
   3   0  14      140.97      181.29     32.38 o
   4   0  14       61.74      103.24     37.00 o
   5   0  14    47104.99    46027.84    493.58 o
   6   0  14       44.25       82.84     44.08 o
   7   0  14    44941.08    45387.71    486.40 o
   8   0  14     1703.27     2087.00     88.86 o
   9   0  14     4784.51     4633.82    107.70 o
  10   0  14        1.66       19.17     42.29 o
  11   0  14    29809.55    29984.68    367.42 o
  12   0  14     2348.96     2413.87    102.51 o
  13   0  14    33605.34    33517.89    482.35 o
  14   0  14       63.22       94.05     62.86 o
  15   0  14      550.35      545.84     94.18 o
   1   1  14     1756.10     1894.18     36.44 o
   2   1  14       85.19       75.64     17.41 o
   3   1  14     3640.78     3704.30     55.83 o
   4   1  14      218.43      246.68     28.69 o
   5   1  14     4763.70     4783.00     75.98 o
   6   1  14     1833.92     1946.99     83.28 o
   7   1  14     1323.81     1395.59     58.31 o
   8   1  14       24.33       46.49     34.22 o
   9   1  14     6068.35     5933.07     77.31 o
  10   1  14        3.59       51.24     34.15 o
  11   1  14     1466.08     1636.14     64.78 o
  12   1  14       15.33        7.47     30.46 o
  13   1  14      112.21      137.45     39.40 o
  14   1  14        0.77       18.71     47.13 o
  15   1  14     1559.70     1674.45     73.27 o
   0   2  14      479.65      561.82     62.39 o
   1   2  14    85338.96    84640.74    648.30 o
   2   2  14      256.98      298.94     18.23 o
   3   2  14      879.85      846.86     28.70 o
   4   2  14       95.17      109.93     20.56 o
   5   2  14    46118.33    45586.83    326.72 o
   6   2  14      158.04      250.03     32.75 o
   7   2  14    72124.83    72745.85    605.52 o
   8   2  14     1242.64     1276.53     57.18 o
   9   2  14     4514.26     4505.39     84.05 o
  10   2  14      103.13      116.02     36.80 o
  11   2  14    32214.02    31894.57    276.22 o
  12   2  14     1565.61     1513.99     64.27 o
  13   2  14    37993.02    37065.33    320.39 o
  14   2  14       51.68       57.95     46.77 o
  15   2  14      817.09     1059.50     59.93 o
   1   3  14     2204.28     2110.34     71.73 o
   2   3  14        2.05       15.43     18.10 o
   3   3  14     5727.96     5582.82     86.58 o
   4   3  14      234.43      232.78     44.28 o
   5   3  14     3006.76     2845.10    119.44 o
   6   3  14       91.71       67.89     26.15 o
   7   3  14     4220.38     4048.49    140.11 o
   8   3  14      353.77      324.18     23.64 o
   9   3  14     7308.78     7135.20    122.17 o
  10   3  14      281.87      289.73     31.85 o
  11   3  14     2310.68     2539.60     68.67 o
  12   3  14      173.23      162.81     42.16 o
  13   3  14      477.13      432.61     58.10 o
  14   3  14       61.67       91.18     63.07 o
   0   4  14      159.27      192.04     96.44 o
   1   4  14    42080.29    42194.11    358.36 o
   2   4  14        1.43       65.55     29.93 o
   3   4  14       10.82       21.65     21.21 o
   4   4  14      450.85      531.61     53.40 o
   5   4  14    27184.50    27262.64    277.36 o
   6   4  14      707.26      873.80     51.12 o
   7   4  14    34883.79    34565.55    320.02 o
   8   4  14      963.55      983.35     55.97 o
   9   4  14      847.95      824.99     46.63 o
  10   4  14      108.14      103.97     37.81 o
  11   4  14    18108.04    17612.63    202.77 o
  12   4  14      281.51      244.25     61.88 o
  13   4  14    19225.21    18784.26    238.97 o
   1   5  14      924.74      970.88     30.32 o
   2   5  14      609.18      590.79     36.44 o
   3   5  14     7933.78     8139.80    154.48 o
   4   5  14      884.88      962.81     64.56 o
   5   5  14     4632.72     4723.45     77.18 o
   6   5  14        0.16        8.86     41.08 o
   7   5  14     2608.50     2493.95     93.90 o
   8   5  14      836.06      813.39     58.99 o
   9   5  14     7982.51     8030.77    159.51 o
  10   5  14      128.17      139.74     49.80 o
  11   5  14     4339.96     4453.82    159.40 o
  12   5  14      220.19      174.36     66.06 o
   0   6  14       39.02      -81.22    110.53 o
   1   6  14    11942.26    12462.95    235.08 o
   2   6  14      540.74      632.08     92.46 o
   3   6  14       37.86       59.34     48.20 o
   4   6  14      128.21      127.36     39.79 o
   5   6  14    12988.29    13208.78    208.38 o
   6   6  14        9.53       17.83     42.80 o
   7   6  14    12228.70    12878.40    240.52 o
   8   6  14       42.71       97.07     49.64 o
   9   6  14      272.33      314.98     64.63 o
   1   7  14     3847.63     4079.61    189.47 o
   2   7  14      513.83      626.76    120.59 o
   3   7  14    16735.37    17060.99    355.48 o
   4   7  14      302.43      259.48     97.28 o
   5   7  14     7087.39     7156.97    241.57 o
   6   7  14      122.84       53.91     89.28 o
   1   1  15    14302.14    14293.62    114.78 o
   2   1  15    55377.61    54924.21    365.12 o
   3   1  15    12589.83    12524.76     89.47 o
   4   1  15    46991.58    47444.19    344.98 o
   5   1  15     5402.07     5272.07     82.01 o
   6   1  15      358.24      382.03     40.15 o
   7   1  15    11138.32    10821.84    119.75 o
   8   1  15    25942.61    25631.31    230.18 o
   9   1  15     9176.23     9369.35    101.25 o
  10   1  15    44505.01    44588.85    367.49 o
  11   1  15     3864.99     3948.00     80.91 o
  12   1  15     1611.27     1737.42     66.25 o
  13   1  15     1380.50     1492.92     65.24 o
  14   1  15    18775.64    19297.10    207.98 o
  15   1  15     5556.96     5808.74    137.67 o
   0   2  15      102.74      140.22     60.59 o
   1   2  15      922.32      892.82     42.55 o
   2   2  15      123.68      143.15     17.20 o
   3   2  15     1470.29     1567.43     39.94 o
   4   2  15       28.81       21.21     14.54 o
   5   2  15       16.68       21.25     27.36 o
   6   2  15     2018.80     2073.92     52.77 o
   7   2  15      413.99      436.20     33.82 o
   8   2  15     2091.83     2045.35     53.45 o
   9   2  15      217.72      277.88     41.08 o
  10   2  15      152.14      137.19     41.00 o
  11   2  15      524.66      675.06     46.12 o
  12   2  15      142.84      242.03     49.64 o
  13   2  15      638.55      593.65     49.91 o
  14   2  15      346.97      301.48     55.70 o
   1   3  15     1219.44     1245.40     52.40 o
   2   3  15    40887.89    40468.70    362.54 o
   3   3  15     4743.85     4558.50     76.53 o
   4   3  15    25791.41    25923.30    259.80 o
   5   3  15     2022.80     1993.94     94.61 o
   6   3  15     1400.97     1334.01     70.96 o
   7   3  15     2202.81     2233.20     84.74 o
   8   3  15    22361.20    21396.92    194.56 o
   9   3  15     5382.21     5361.85     85.29 o
  10   3  15    26150.35    25706.79    268.76 o
  11   3  15     2259.72     2218.81     74.60 o
  12   3  15      119.35      130.91     45.91 o
  13   3  15      986.70      949.01     73.84 o
  14   3  15    13738.15    14229.35    198.96 o
   0   4  15     5504.44     5395.08    172.82 o
   1   4  15     7034.08     6921.71     69.95 o
   2   4  15     8696.63     8445.23    111.27 o
   3   4  15        5.35       24.72     22.64 o
   4   4  15     1085.48     1139.40     59.77 o
   5   4  15     2843.60     2759.93     82.24 o
   6   4  15    14634.67    14752.21    225.33 o
   7   4  15     3481.87     3355.18     81.55 o
   8   4  15     4118.42     4096.61     81.40 o
   9   4  15      153.06      219.58     32.01 o
  10   4  15      667.07      699.43     46.85 o
  11   4  15      630.13      708.44     62.40 o
  12   4  15     7603.23     7817.62    143.13 o
  13   4  15     1055.92     1066.44     95.65 o
   1   5  15     2088.94     2093.61    174.29 o
   2   5  15    22120.76    21606.05    220.25 o
   3   5  15     9988.41     9903.15    136.99 o
   4   5  15    28036.81    28298.44    312.37 o
   5   5  15      812.62      911.54     62.63 o
   6   5  15      149.59      176.02     47.64 o
   7   5  15     1030.74      941.38     53.23 o
   8   5  15    16607.53    16307.59    250.44 o
   9   5  15     3628.46     3566.46     96.57 o
  10   5  15    18605.69    18612.20    264.99 o
  11   5  15      592.96      576.57     76.53 o
   0   6  15    12750.06    13080.68    386.24 o
   1   6  15     1827.91     1991.45    128.83 o
   2   6  15     5667.58     5497.76    200.82 o
   3   6  15      121.87       68.83     57.23 o
   4   6  15     1335.74     1422.03     59.77 o
   5   6  15     1439.33     1456.85     84.84 o
   6   6  15    11971.40    12339.83    234.92 o
   7   6  15     3185.89     3203.96    127.36 o
   8   6  15     4476.56     4268.71    204.49 o
   9   6  15      326.64      250.94     79.32 o
   1   7  15      308.76      282.32    109.80 o
   2   7  15     6848.04     6850.32    238.69 o
   3   7  15     2823.29     4447.00    658.21 o
   4   7  15     7511.14     7480.35    208.13 o
   5   7  15      427.47      471.76    122.87 o
   0   0  16    43372.42    43693.72    700.27 o
   1   0  16    20110.18    20224.83    197.34 o
   2   0  16     5123.51     5258.65     81.78 o
   3   0  16      733.88      924.66     41.98 o
   4   0  16     6091.82     6207.28     97.66 o
   5   0  16    29634.51    29098.41    318.21 o
   6   0  16    42307.29    42346.57    522.93 o
   7   0  16    35148.55    35000.31    443.62 o
   8   0  16    10905.42    10781.27    183.94 o
   9   0  16     2008.27     2039.67     79.42 o
  10   0  16     5507.87     5741.74    115.29 o
  11   0  16    20769.38    20324.87    269.81 o
  12   0  16    16907.53    17521.07    342.36 o
  13   0  16    20791.89    20805.12    336.88 o
  14   0  16     5510.65     5864.23    211.73 o
   1   1  16      200.88      221.79     28.16 o
   2   1  16      522.12      604.38     27.15 o
   3   1  16     2387.64     2474.23     45.56 o
   4   1  16     2392.29     2425.59     49.14 o
   5   1  16      241.79      269.26     29.65 o
   6   1  16       87.47      116.24     35.20 o
   7   1  16      106.66       79.74     36.69 o
   8   1  16      488.56      545.61     43.67 o
   9   1  16      795.23      868.04     53.50 o
  10   1  16      681.12      849.37     58.29 o
  11   1  16      241.50      209.64     42.55 o
  12   1  16      172.30      149.81     38.92 o
  13   1  16        7.53       34.61     47.87 o
  14   1  16      677.26      708.41     68.54 o
   0   2  16    28719.44    28494.85    420.14 o
   1   2  16    25977.48    25761.04    368.32 o
   2   2  16    15900.40    15941.69    114.76 o
   3   2  16      144.96      166.43     23.14 o
   4   2  16     5322.82     5338.55     86.22 o
   5   2  16    20004.58    19848.39    151.39 o
   6   2  16    45308.14    44961.20    333.05 o
   7   2  16    18676.43    18814.89    186.35 o
   8   2  16     9643.56     9469.03    113.77 o
   9   2  16      680.41      566.82     55.73 o
  10   2  16     3597.33     3790.73     74.08 o
  11   2  16    16129.06    15966.19    151.31 o
  12   2  16    22649.92    22894.34    231.41 o
  13   2  16    17070.93    16756.05    231.76 o
  14   2  16     5483.12     5701.82    145.01 o
   1   3  16       47.03       78.30     16.51 o
   2   3  16     9022.92     9194.75    109.22 o
   3   3  16     5750.28     5578.02     69.31 o
   4   3  16     1441.48     1512.24     54.22 o
   5   3  16     3872.25     3875.49    116.22 o
   6   3  16       16.24       55.59     21.07 o
   7   3  16       29.33       77.63     25.56 o
   8   3  16     1938.00     2165.02     89.78 o
   9   3  16     4024.02     3651.68    155.89 o
  10   3  16     1124.75     1102.64     45.41 o
  11   3  16     1189.46     1155.43     61.54 o
  12   3  16      132.35      117.91     47.89 o
  13   3  16       79.24       65.86     55.83 o
   0   4  16    22934.01    23317.65    393.96 o
   1   4  16    15911.73    15892.96    148.44 o
   2   4  16    10047.89     9941.13    196.38 o
   3   4  16      414.96      397.35     25.31 o
   4   4  16     6010.24     6187.56     87.08 o
   5   4  16     7673.76     7554.27    125.43 o
   6   4  16    17615.27    17098.95    184.09 o
   7   4  16    10871.39    11228.30    155.20 o
   8   4  16     5710.34     5674.58     98.53 o
   9   4  16      304.13      279.40     55.44 o
  10   4  16     2922.29     3003.11    134.57 o
  11   4  16     8924.59     8613.00    144.47 o
  12   4  16    11996.87    11944.40    187.59 o
   1   5  16      567.90      697.00     87.36 o
   2   5  16    10298.63     9938.07    106.85 o
   3   5  16     5897.95     5867.37    153.98 o
   4   5  16     4101.96     3929.81    119.56 o
   5   5  16     3807.77     3693.60     88.05 o
   6   5  16      282.92      228.42     35.38 o
   7   5  16      195.77      261.18     46.94 o
   8   5  16     4176.33     4217.37    129.74 o
   9   5  16     3771.81     3868.96    146.18 o
  10   5  16     2576.60     2894.15    122.89 o
   0   6  16    10043.35     9676.22    345.65 o
   1   6  16     7319.88     7450.15    190.88 o
   2   6  16     2488.38     2863.18    168.08 o
   3   6  16        9.65      -16.89    105.72 o
   4   6  16     2181.60     2599.28    171.62 o
   5   6  16     5701.64     5630.03    145.12 o
   6   6  16     6158.89     6382.77    137.03 o
   7   6  16     8176.18     8090.04    226.70 o
   8   6  16     3302.04     3272.88    168.65 o
   1   7  16     1391.98     1609.32    153.90 o
   2   7  16     8528.52     8618.44    374.60 o
   3   7  16     7490.55     7111.12    259.46 o
   4   7  16     7535.51     7487.43    405.02 o
   1   1  17    21015.08    21294.47    157.75 o
   2   1  17     4650.34     4701.53     55.10 o
   3   1  17    65535.29    65537.97    435.31 o
   4   1  17     6045.57     6376.83     62.64 o
   5   1  17    30000.03    29475.41    220.20 o
   6   1  17      809.07      805.84     46.24 o
   7   1  17    15333.11    14939.50    158.22 o
   8   1  17     5723.93     5856.26    107.04 o
   9   1  17    35797.44    36261.77    328.37 o
  10   1  17    10729.70    10980.07    157.71 o
  11   1  17    11550.41    11553.93    161.54 o
  12   1  17      115.28      135.17     41.95 o
  13   1  17     2206.33     2405.49     94.17 o
  14   1  17     2704.56     2827.52     96.76 o
   0   2  17      133.51       81.90     43.90 o
   1   2  17     1771.39     1706.65     46.33 o
   2   2  17      873.80      911.80     42.07 o
   3   2  17     1463.40     1494.29     36.41 o
   4   2  17      999.95     1112.37     41.45 o
   5   2  17     5342.35     5208.79     59.60 o
   6   2  17        8.86       29.60     23.25 o
   7   2  17     2652.98     2701.10     50.16 o
   8   2  17       10.66       25.99     28.25 o
   9   2  17      210.44      227.63     36.52 o
  10   2  17       76.53       68.95     36.51 o
  11   2  17     1180.42     1322.90     80.26 o
  12   2  17        4.81       -3.93     38.48 o
  13   2  17     1392.53     1443.95     80.42 o
   1   3  17    15893.58    15683.86    152.59 o
   2   3  17     7896.83     7901.36    134.98 o
   3   3  17    60403.82    60194.50    508.97 o
   4   3  17    10428.07    10574.31    119.28 o
   5   3  17    17188.51    16855.54    186.54 o
   6   3  17      293.49      294.50     38.66 o
   7   3  17    11010.78    10611.48    163.19 o
   8   3  17     4321.16     4076.17     86.88 o
   9   3  17    27097.99    26856.90    255.44 o
  10   3  17     6576.84     6690.32    145.22 o
  11   3  17     7045.12     7191.06    125.30 o
  12   3  17       77.29      118.46     45.57 o
  13   3  17     2603.46     2555.87     94.11 o
   0   4  17     1278.41     1418.86    147.27 o
   1   4  17     7301.65     7133.23    229.64 o
   2   4  17      769.52      762.46     56.52 o
   3   4  17      227.12      228.95     41.12 o
   4   4  17        4.57       -9.12     29.94 o
   5   4  17     5335.91     5338.50     82.45 o
   6   4  17      503.71      534.35     59.46 o
   7   4  17     4733.93     4941.54    121.64 o
   8   4  17     2631.98     2381.47    127.57 o
   9   4  17      209.38      280.38     56.62 o
  10   4  17      332.90      372.29     75.14 o
  11   4  17     5329.81     5201.28    133.96 o
  12   4  17      793.26      660.83    106.02 o
   1   5  17     7049.43     6791.10    168.77 o
   2   5  17     4683.93     4422.69     92.39 o
   3   5  17    27923.37    28316.45    289.16 o
   4   5  17     3408.38     3353.93     93.64 o
   5   5  17     5845.30     6214.60    178.40 o
   6   5  17      530.23      503.23     59.12 o
   7   5  17     4388.45     4242.42    115.30 o
   8   5  17     3789.60     3888.71    112.36 o
   9   5  17    16810.59    16979.44    266.68 o
  10   5  17     4808.14     4572.48    121.32 o
   0   6  17     3447.90     3276.84    218.73 o
   1   6  17    10951.53    10900.80    263.13 o
   2   6  17     1616.10     1600.43    134.41 o
   3   6  17        1.69      -51.31     74.98 o
   4   6  17      495.00      462.91    101.20 o
   5   6  17     7280.50     7393.13    247.63 o
   6   6  17     2772.50     2842.72    139.76 o
   7   6  17     6720.02     6910.21    248.73 o
   1   7  17     1803.18     2024.99    161.39 o
   2   7  17     2406.61     2241.16    178.42 o
   0   0  18    62806.75    64327.99   1085.39 o
   1   0  18      468.08      668.79     52.58 o
   2   0  18    35323.68    35878.03    389.46 o
   3   0  18     1941.72     2038.79     86.34 o
   4   0  18    19611.51    19564.38    208.60 o
   5   0  18      108.77      141.04     37.15 o
   6   0  18    94144.25    92722.91   1171.77 o
   7   0  18      927.43     1078.52    110.04 o
   8   0  18    22756.38    22408.83    315.33 o
   9   0  18       71.45       94.67     63.10 o
  10   0  18     5740.69     5759.86    173.57 o
  11   0  18      396.22      378.71     75.02 o
  12   0  18    37154.96    38097.96    500.39 o
  13   0  18       54.77      148.17     74.62 o
   1   1  18       51.79       65.86     25.03 o
   2   1  18     2908.11     3047.25     47.06 o
   3   1  18     1995.87     1929.99     53.63 o
   4   1  18       22.83       25.32     24.44 o
   5   1  18       63.59       93.26     31.23 o
   6   1  18       19.28       28.15     28.82 o
   7   1  18       11.54      -36.00     36.00 o
   8   1  18     1102.98     1312.67     88.55 o
   9   1  18      146.88      123.26     44.82 o
  10   1  18      246.19      223.95     46.88 o
  11   1  18       72.96      117.11     47.20 o
  12   1  18        3.57       39.09     48.72 o
  13   1  18       12.02       -0.34     44.97 o
   0   2  18    74968.49    74670.77    900.67 o
   1   2  18     1154.62     1179.31     58.89 o
   2   2  18    21579.45    21420.24    180.65 o
   3   2  18      246.12      193.09     24.02 o
   4   2  18    13919.30    14368.41    126.72 o
   5   2  18      835.16      772.08     49.29 o
   6   2  18    55907.86    55874.90    420.01 o
   7   2  18      746.12      865.31     50.87 o
   8   2  18    15177.43    14984.58    131.85 o
   9   2  18      162.53      126.64     35.80 o
  10   2  18     7971.02     7949.07    118.28 o
  11   2  18       91.36      130.10     50.95 o
  12   2  18    25943.05    25922.62    377.10 o
  13   2  18      185.53      249.60     62.82 o
   1   3  18      111.59      105.88     16.05 o
   2   3  18     8123.21     7903.39    120.85 o
   3   3  18      242.74      263.08     42.77 o
   4   3  18     5043.09     5167.76     81.02 o
   5   3  18      353.29      354.46     46.22 o
   6   3  18       18.02       46.18     34.80 o
   7   3  18      187.09      183.06     40.75 o
   8   3  18     5566.25     5545.53     96.18 o
   9   3  18      523.24      654.03     46.20 o
  10   3  18     4218.41     4026.28     98.40 o
  11   3  18       47.17       68.90     85.29 o
  12   3  18      354.25      441.01     80.15 o
   0   4  18    41112.55    41107.71   1432.22 o
   1   4  18      148.16      157.34     40.55 o
   2   4  18    14613.25    14315.43    175.54 o
   3   4  18       24.20       54.66     49.30 o
   4   4  18     5369.10     5724.75     97.29 o
   5   4  18      377.43      427.47     36.55 o
   6   4  18    33870.79    34682.66    365.88 o
   7   4  18      590.51      722.54     79.88 o
   8   4  18     9833.23     9774.57    220.96 o
   9   4  18      129.35      158.24     48.51 o
  10   4  18     4050.28     3972.45    130.68 o
  11   4  18       20.16       73.34     55.11 o
   1   5  18      225.96      255.45     88.20 o
   2   5  18    13724.63    13374.78    274.62 o
   3   5  18      265.47      270.78     54.60 o
   4   5  18     8447.89     8330.97    124.85 o
   5   5  18      588.01      474.86     55.09 o
   6   5  18      115.47      116.99     53.23 o
   7   5  18      154.77       94.02     74.50 o
   8   5  18     6857.09     6902.93    192.72 o
   9   5  18        2.73       35.09     67.35 o
   0   6  18    14943.71    14862.48    826.76 o
   1   6  18      104.34       96.93    103.15 o
   2   6  18     5740.46     5701.87    222.81 o
   3   6  18       92.01       12.25     98.49 o
   4   6  18     4659.11     4527.28    180.93 o
   5   6  18       11.54       50.03    102.00 o
   6   6  18    17893.54    17615.27    465.69 o
   1   1  19    18128.45    18356.34    141.27 o
   2   1  19     4638.59     4673.73     60.67 o
   3   1  19    70300.78    70737.59    500.47 o
   4   1  19      176.23      234.13     29.42 o
   5   1  19    14442.73    14129.96    106.05 o
   6   1  19       73.62       67.91     28.28 o
   7   1  19    15935.60    15494.13    144.80 o
   8   1  19     2970.22     3125.07    187.30 o
   9   1  19    38173.51    38219.45    378.47 o
  10   1  19     1644.22     1744.05     88.52 o
  11   1  19    10978.44    11212.25    224.16 o
  12   1  19      239.92      262.92     58.47 o
  13   1  19     3174.90     3292.05    113.68 o
   0   2  19     1238.56     1116.32     86.97 o
   1   2  19     2810.22     2723.80     49.79 o
   2   2  19      490.28      444.41     25.84 o
   3   2  19        0.22       11.56     17.61 o
   4   2  19      560.62      550.51     28.99 o
   5   2  19     1249.42     1254.18     49.97 o
   6   2  19     5491.82     5012.98     60.06 o
   7   2  19     1640.27     1762.10    102.20 o
   8   2  19      297.19      286.58     34.12 o
   9   2  19       37.61       55.81     27.20 o
  10   2  19       14.71       12.85     39.45 o
  11   2  19      560.14      523.02     70.24 o
  12   2  19      520.11      572.82     81.34 o
   1   3  19    17189.22    17183.69    146.96 o
   2   3  19     4698.51     4724.86    149.02 o
   3   3  19    50253.37    48897.35    527.97 o
   4   3  19     3726.43     3756.01    108.24 o
   5   3  19    11497.58    11760.82    167.61 o
   6   3  19      263.19      261.56     42.54 o
   7   3  19    11838.16    11426.98    160.60 o
   8   3  19     1622.92     1712.34     81.80 o
   9   3  19    28648.78    28809.68    343.53 o
  10   3  19     1323.28     1776.10     90.21 o
  11   3  19     7087.43     7381.69    153.49 o
   0   4  19      673.14      783.55    109.96 o
   1   4  19     7987.42     7983.19    118.11 o
   2   4  19       35.17       39.24     40.26 o
   3   4  19      369.12      348.19     60.66 o
   4   4  19      523.05      496.08     47.64 o
   5   4  19     6671.40     6343.67    144.14 o
   6   4  19      514.86      509.88     61.25 o
   7   4  19     6514.56     6482.81    127.35 o
   8   4  19       69.61      124.83     58.65 o
   9   4  19      298.41      248.71     66.23 o
  10   4  19      151.11      203.37     52.87 o
   1   5  19     5241.42     4962.68    212.22 o
   2   5  19      364.84      265.67    103.38 o
   3   5  19    25198.60    24691.49    371.00 o
   4   5  19       83.69      146.88     59.16 o
   5   5  19     9044.19     8984.84    246.39 o
   6   5  19       12.43       -1.12     46.00 o
   7   5  19     5160.81     5110.25    169.23 o
   8   5  19      314.54      379.69    116.23 o
   0   6  19     1317.17     1136.82    231.18 o
   1   6  19    14594.99    14009.92    308.55 o
   2   6  19     1418.16     1551.60    142.76 o
   3   6  19        7.31       26.10     92.24 o
   4   6  19        4.03       20.28     68.44 o
   5   6  19    10562.60    10682.54    335.93 o
   0   0  20    44512.64    44913.21    755.64 o
   1   0  20    15501.69    15011.03    183.31 o
   2   0  20    13810.74    14332.94    160.16 o
   3   0  20        0.56       56.41     33.66 o
   4   0  20    12275.00    12507.04    143.61 o
   5   0  20     9136.65     9209.50    111.32 o
   6   0  20    26104.61    26547.87    318.59 o
   7   0  20    23014.49    21250.61    813.71 o
   8   0  20    10489.24     9977.98    228.63 o
   9   0  20     1437.00     1627.08    128.80 o
  10   0  20     8536.40     7968.06    173.10 o
  11   0  20     7673.55     7943.69    218.30 o
  12   0  20    22349.95    22510.18    421.63 o
   1   1  20       42.63       56.75     26.10 o
   2   1  20     1968.36     1960.64     41.09 o
   3   1  20       39.95       65.57     24.56 o
   4   1  20     3479.82     3502.69     55.21 o
   5   1  20      142.51      168.31     30.40 o
   6   1  20       61.17       35.53     26.76 o
   7   1  20      688.43      738.36     48.31 o
   8   1  20      638.82      653.41     52.40 o
   9   1  20      118.71       85.73     48.01 o
  10   1  20      212.54      188.08     54.88 o
  11   1  20        2.30        1.27     49.69 o
  12   1  20       13.48       43.63     47.67 o
   0   2  20    38174.05    37515.30    464.80 o
   1   2  20    13018.89    12971.36    112.23 o
   2   2  20    13376.73    13458.90    120.36 o
   3   2  20        8.26       14.14     17.72 o
   4   2  20    15068.22    15011.17    127.61 o
   5   2  20     8969.34     8874.25     87.85 o
   6   2  20    34547.35    34643.90    252.91 o
   7   2  20     6935.04     7202.97     97.08 o
   8   2  20     7253.85     6993.66     89.26 o
   9   2  20      120.17      136.40     32.11 o
  10   2  20     4696.36     4720.23    114.32 o
  11   2  20     7286.11     7519.48    165.13 o
  12   2  20    18667.85    19030.12    266.25 o
   1   3  20     1141.47     1241.75     82.53 o
   2   3  20     4802.86     4570.15     81.29 o
   3   3  20     1511.02     1685.03     74.52 o
   4   3  20     5245.33     4940.00    162.55 o
   5   3  20     1868.91     2055.91     84.63 o
   6   3  20      166.68      144.20     43.27 o
   7   3  20     1270.76     1320.88     66.61 o
   8   3  20     2908.17     2950.58    121.89 o
   9   3  20     1489.87     1606.78     80.91 o
  10   3  20     2113.15     2284.84    140.29 o
  11   3  20     1353.42     1354.73    177.46 o
   0   4  20    19602.89    19339.63    465.85 o
   1   4  20    10260.15     9934.51    196.11 o
   2   4  20     5676.76     5539.02    203.33 o
   3   4  20       71.95       52.47     49.07 o
   4   4  20     5926.37     6198.72    156.12 o
   5   4  20     6355.05     6319.51    113.04 o
   6   4  20    22813.19    22706.03    313.24 o
   7   4  20     6319.91     6518.89    182.03 o
   8   4  20     6069.98     5820.16    285.50 o
   9   4  20      238.72      244.87     77.36 o
   1   5  20     1777.31     1827.44    136.79 o
   2   5  20     6002.67     6301.87    201.12 o
   3   5  20     3574.24     3653.84    169.47 o
   4   5  20     5138.05     5741.36    343.53 o
   5   5  20     2809.20     2724.52    149.22 o
   6   5  20       92.99      158.51     74.81 o
   7   5  20     1543.33     1649.86    120.35 o
   0   6  20    10480.65    10180.32    464.12 o
   1   6  20     3191.95     3151.43    199.58 o
   2   6  20     2681.85     3132.32    278.11 o
   3   6  20        0.20       82.81    122.57 o
   4   6  20      722.66     1361.23    303.03 o
   1   1  21     7768.77     7737.05    101.67 o
   2   1  21    30360.22    30364.95    237.91 o
   3   1  21    25144.51    24994.69    198.39 o
   4   1  21    29249.49    29026.03    234.17 o
   5   1  21     3152.34     3203.60     55.10 o
   6   1  21      973.30     1018.30     50.96 o
   7   1  21     2985.84     3007.76     87.75 o
   8   1  21    17915.02    17729.58    182.85 o
   9   1  21    11512.46    11654.98    147.15 o
  10   1  21    18617.68    18334.03    235.30 o
  11   1  21     1682.86     1753.83     90.90 o
   0   2  21     3426.90     3141.99    105.56 o
   1   2  21      340.27      375.27     28.54 o
   2   2  21      413.28      450.94     31.18 o
   3   2  21      566.83      489.79     29.30 o
   4   2  21      541.85      514.82     32.49 o
   5   2  21      250.23      206.46     22.65 o
   6   2  21     1858.96     1879.31     43.86 o
   7   2  21       27.68       27.89     22.41 o
   8   2  21      757.71      877.11     73.00 o
   9   2  21        2.37       26.55     44.98 o
  10   2  21        5.76      -59.74     59.74 o
  11   2  21     1166.70     1375.01    198.98 o
   1   3  21     3547.48     3615.44     58.34 o
   2   3  21    27440.70    27326.25    393.50 o
   3   3  21    15731.34    15366.90    203.21 o
   4   3  21    18064.22    18039.66    215.70 o
   5   3  21     2225.26     2258.90     86.69 o
   6   3  21      419.59      485.29     46.89 o
   7   3  21     3907.19     3633.93    121.73 o
   8   3  21    12306.79    12633.77    198.49 o
   9   3  21    10082.25    10355.93    181.57 o
  10   3  21    16777.64    16611.88    210.97 o
   0   4  21     2145.90     2294.97    228.71 o
   1   4  21     3367.78     3031.25    348.36 o
   2   4  21     1317.25     1480.60     68.35 o
   3   4  21        0.28        4.99     32.08 o
   4   4  21      771.31      906.77     68.55 o
   5   4  21     3886.82     3901.16    113.83 o
   6   4  21     5726.90     5794.47    133.65 o
   7   4  21     3536.44     3677.82    133.97 o
   8   4  21      881.77      957.39    122.99 o
   9   4  21       58.69      115.64     74.35 o
   1   5  21     4112.10     3957.52    186.49 o
   2   5  21     9174.02     9177.91    214.87 o
   3   5  21    10490.58     9894.97    246.47 o
   4   5  21     9201.97     9389.84    222.56 o
   5   5  21     3671.35     3858.41    259.16 o
   6   5  21       22.66       42.03     77.61 o
   0   0  22     7942.60     7785.71    145.07 o
   1   0  22    39580.83    39254.96    415.11 o
   2   0  22     4476.45     4546.39     85.61 o
   3   0  22     1757.57     1575.92    107.01 o
   4   0  22     3578.03     3543.49     80.27 o
   5   0  22    28567.20    28411.81    301.59 o
   6   0  22     2244.35     2463.40     77.42 o
   7   0  22    35036.52    35205.49    425.83 o
   8   0  22      362.71      318.53     98.66 o
   9   0  22     1577.84     1790.68    178.05 o
  10   0  22     2493.99     2528.68    148.63 o
  11   0  22    29100.79    29168.57    463.54 o
   1   1  22      737.96      845.93     52.34 o
   2   1  22      108.52      100.72     27.51 o
   3   1  22      440.27      463.86     33.43 o
   4   1  22      222.51      192.82     31.89 o
   5   1  22      199.98      171.70     32.14 o
   6   1  22      163.12      213.98     35.86 o
   7   1  22       31.72       40.22     28.80 o
   8   1  22       81.28      106.28     38.92 o
   9   1  22       59.38       66.29     44.53 o
  10   1  22     1012.85      945.72     65.68 o
  11   1  22       32.62       52.03     51.18 o
   0   2  22     5192.81     5369.79    167.50 o
   1   2  22    32007.09    31840.96    283.81 o
   2   2  22     2391.02     2415.32     42.34 o
   3   2  22       91.51      111.64     25.89 o
   4   2  22     1382.47     1533.41     42.15 o
   5   2  22    23996.19    24038.93    180.25 o
   6   2  22     2630.39     2670.34     83.71 o
   7   2  22    32848.39    31914.19    506.23 o
   8   2  22     3798.83     3525.35     93.60 o
   9   2  22     1556.83     1710.22     99.32 o
  10   2  22      877.57      792.94     78.03 o
   1   3  22     1626.72     1621.81     52.64 o
   2   3  22      374.16      340.04     84.38 o
   3   3  22     4239.68     4133.59    128.30 o
   4   3  22      331.57      286.38     59.11 o
   5   3  22     1538.11     1563.61    122.02 o
   6   3  22      486.55      479.70     47.86 o
   7   3  22      808.82     1019.66    121.18 o
   8   3  22      279.36      262.53     65.48 o
   9   3  22     1898.97     2047.34    106.93 o
   0   4  22     1784.99     1882.44    183.53 o
   1   4  22    17808.61    17787.66    300.70 o
   2   4  22      252.48      446.09    104.10 o
   3   4  22        3.24       11.74     79.44 o
   4   4  22      534.29      667.18     79.98 o
   5   4  22    15632.86    15857.29    228.27 o
   6   4  22     1817.47     1979.72    101.70 o
   7   4  22    20771.42    20529.38    306.61 o
   8   4  22      706.73      608.23    122.04 o
   1   5  22     2709.42     2690.31    157.83 o
   2   5  22      788.74      907.14    117.67 o
   3   5  22    10398.23    10369.13    251.41 o
   4   5  22      365.51      271.64    103.46 o
   5   5  22     2516.91     2374.92    152.51 o
   1   1  23       38.10       62.83     29.27 o
   2   1  23    32661.70    33381.20    257.41 o
   3   1  23       32.16       80.59     29.29 o
   4   1  23    32038.52    32141.95    259.32 o
   5   1  23      300.76      292.68     34.01 o
   6   1  23      423.02      370.75     42.47 o
   7   1  23      101.64      168.23     35.08 o
   8   1  23    21124.65    21019.67    202.61 o
   9   1  23       71.08      139.08     44.16 o
  10   1  23    27581.29    27651.05    342.76 o
   0   2  23     3026.61     3021.57     97.60 o
   1   2  23      438.92      528.90     45.60 o
   2   2  23     2326.30     2218.07     49.50 o
   3   2  23       42.88       43.08     31.21 o
   4   2  23       75.14       46.26     25.13 o
   5   2  23      125.55      149.27     50.47 o
   6   2  23     1245.96     1405.77     72.09 o
   7   2  23      290.32      321.24     56.46 o
   8   2  23      547.37      604.69     71.45 o
   9   2  23        0.12      -31.28     43.18 o
   1   3  23       34.93       93.16     44.09 o
   2   3  23    27344.97    26555.56    346.59 o
   3   3  23       90.61      -11.01     62.60 o
   4   3  23    26884.98    27022.54    311.19 o
   5   3  23        2.48       69.71     47.06 o
   6   3  23      190.75      102.33     53.01 o
   7   3  23      143.82      212.72     66.90 o
   8   3  23    21755.53    21422.35    517.11 o
   0   4  23     5403.12     5215.78    220.33 o
   1   4  23       40.36      101.12     80.83 o
   2   4  23     2814.55     3046.17    148.83 o
   3   4  23       20.10       76.91     68.62 o
   4   4  23     1504.82     1374.71    137.12 o
   5   4  23      169.68       74.91     62.64 o
   6   4  23     4209.86     4434.07    159.35 o
   1   5  23      577.08      359.42    135.06 o
   2   5  23    18847.96    18228.81    394.05 o
   0   0  24    10562.92    10270.78    179.55 o
   1   0  24    31353.00    30997.85    353.29 o
   2   0  24     2541.78     2524.69     84.80 o
   3   0  24      130.89      174.32     70.43 o
   4   0  24      152.54      147.75     45.20 o
   5   0  24    23813.32    24206.03    283.43 o
   6   0  24     6872.48     6954.99    125.62 o
   7   0  24    22295.29    22178.15    278.26 o
   8   0  24       36.92      -45.43     60.38 o
   9   0  24      788.91      672.94     80.84 o
   1   1  24       10.34       44.41     26.18 o
   2   1  24        7.74       23.13     28.16 o
   3   1  24      324.15      294.21     35.12 o
   4   1  24        1.50      -16.89     28.19 o
   5   1  24      318.28      237.39     41.83 o
   6   1  24       81.70       63.87     32.32 o
   7   1  24        7.73       29.64     28.47 o
   8   1  24       76.06       60.82     36.68 o
   9   1  24     1000.05      965.39     74.10 o
   0   2  24     6156.57     6006.22    104.12 o
   1   2  24    20034.61    20633.97    198.97 o
   2   2  24     1260.07     1462.42     90.85 o
   3   2  24      507.14      549.54     40.10 o
   4   2  24      813.91      958.36     96.45 o
   5   2  24    18317.50    18492.66    217.73 o
   6   2  24     5010.49     4834.71    116.35 o
   7   2  24    22316.02    22767.79    298.96 o
   8   2  24      928.38     1236.35     97.96 o
   1   3  24      660.81      776.05    110.65 o
   2   3  24       85.84      128.44     46.51 o
   3   3  24     3996.36     3946.84    128.31 o
   4   3  24      471.44      479.33     79.74 o
   5   3  24      915.03     1065.66     71.18 o
   6   3  24       81.01       79.84     50.12 o
   7   3  24      380.81      368.39     68.18 o
   0   4  24      563.17      417.70    142.67 o
   1   4  24    13026.64    13499.93    289.04 o
   2   4  24      775.17      684.70     89.64 o
   3   4  24       90.67      125.51     73.15 o
   4   4  24      804.40      691.18    101.11 o
   5   4  24    12060.01    12103.96    278.65 o
   1   1  25     4600.93     4774.75     70.19 o
   2   1  25    14991.49    15225.82    136.52 o
   3   1  25    18640.96    19371.23    248.53 o
   4   1  25    14103.49    14157.84    149.87 o
   5   1  25     6158.40     5968.81    101.74 o
   6   1  25        6.37        4.86     29.84 o
   7   1  25     3986.35     4307.82    123.69 o
   8   1  25     9665.39     9636.30    150.06 o
   0   2  25      232.78      275.98     47.08 o
   1   2  25     1920.28     1834.71     68.23 o
   2   2  25      424.79      416.19     60.88 o
   3   2  25      122.37      143.86     71.52 o
   4   2  25      179.78      235.71     57.34 o
   5   2  25      441.88      433.05     61.18 o
   6   2  25      422.29      359.90     57.67 o
   7   2  25      867.66      898.26     96.13 o
   1   3  25     2449.32     2572.90    122.63 o
   2   3  25    10205.44    10098.44    199.00 o
   3   3  25    12899.30    12794.47    380.65 o
   4   3  25    13526.43    13289.69    283.74 o
   5   3  25     4480.11     4381.74    109.54 o
   6   3  25      376.34      156.29    161.06 o
   0   4  25      936.33      874.62    208.44 o
   1   4  25     3101.58     3367.50    176.76 o
   2   4  25     1261.92     1227.87    126.28 o
   0   0  26    30568.83    29847.89    453.60 o
   1   0  26     4454.59     4398.97     97.09 o
   2   0  26     9612.32     9626.29    146.64 o
   3   0  26       77.81      112.42     42.47 o
   4   0  26     7584.47     7424.65    129.27 o
   5   0  26     7655.09     7596.95    167.89 o
   6   0  26    27950.85    27494.13    395.55 o
   7   0  26     8503.42     8427.82    185.97 o
   1   1  26       25.35        0.29     23.15 o
   2   1  26      101.64      103.33     30.74 o
   3   1  26       34.10       51.02     40.54 o
   4   1  26      235.31      243.18     40.50 o
   5   1  26       15.47        2.17     36.10 o
   6   1  26        0.08       50.39     50.95 o
   0   2  26    20828.04    20250.42    288.82 o
   1   2  26     2842.14     3078.99    125.73 o
   2   2  26     7972.04     8179.32    134.37 o
   3   2  26      363.17      339.52     65.02 o
   4   2  26     4359.12     4429.26    122.13 o
   5   2  26     3754.19     4056.98    125.78 o
   1   3  26      127.80      119.51     75.37 o
   2   3  26     5006.79     5020.39    198.77 o
   3   3  26     1307.06     1314.55    108.38 o
   1   1  27     7924.76     8153.35    118.45 o
   2   1  27       13.26       68.38     35.68 o
   3   1  27    36173.32    36888.69    331.85 o
   4   1  27      458.33      725.20    153.97 o
   5   1  27     8541.95     8505.74    150.27 o
   0   2  27        1.08       30.33     84.48 o
   1   2  27     1534.71     1529.06    100.78 o
   2   2  27       43.72      -18.74     49.40 o
   3   2  27       66.72       35.37     48.20 o
   0   0  28    35232.62    34801.15    626.18 o
   1   0  28     1835.84     2060.30    182.20 o
   2   0  28    11979.19    11951.08    161.30 o
   1   1  28      112.41      127.43     34.43 o
   2   1  28       62.88        4.77    158.67 o
 
